# Supplementary material for: A large-scale application of project prioritization to threatened species investment by a government agency
Source: PLoS One. 2018 Aug 14;13(8):e0201413. doi: 10.1371/journal.pone.0201413 (PMC6091956; doi:10.1371/journal.pone.0201413)
Supplement: S1 Dataset — The spreadsheet contains the data required to calculate priority score for each species included in the prioritization protocol. There are two worksheets: PerSpeciesCostBenefit includes one record per species, with values for total 50-year project cost (net present value, with sharing) (C), probability of 100-year viability without management (Pn), with management (Pw), project benefit (B; Pw-Pn) and uncertainty bounding values (confidence) used in the Monte Carlo analysis (i.e. +/- 0.05, 0.1 or 0.2). PerActionLikelihoodOfSuccess includes one record per management action (many-to-one relationship with projects), with input, output and outcome success and associated uncertainty bounding values (confidence; as above). (XLS) [file pone.0201413.s001.xls]

## Sheet: PerSpeciesCostBenefit
Species ID	Species Scientific Name	Cost (C)	Pn	Pw	Benefit (B)	Confidence (+/-B)
10001	Acacia acanthoclada	817483	0.25	0.95	0.7	0.2
10003	Acacia atrox	41019	0.9	0.95	0.05	0.1
10005	Acacia baueri subsp. aspera	346380	0.1	0.95	0.85	0.05
10007	Acacia carneorum	1648442	0.15	0.95	0.8	0.1
10008	Acacia chrysotricha	1203604	0.3	0.95	0.65	0.1
10010	Acacia constablei	99440	0.3	0.95	0.65	0.1
10011	Acacia courtii	1663347	0.7	0.95	0.25	0.2
10012	Acacia curranii	201044	0.75	0.95	0.2	0.2
10015	Acacia gordonii	194938	0.3	0.95	0.65	0.1
10021	Acacia phasmoides	142460	0.7	0.95	0.25	0.1
10023	Acacia pubescens	1792159	0.6	0.95	0.35	0.2
10024	Acacia pubifolia	1850928	0.8	0.95	0.15	0.1
10028	Acacia terminalis subsp. terminalis	3198931	0.25	0.95	0.7	0.1
10030	Acronychia littoralis	1807216	0.2	0.95	0.75	0.2
10035	Aldrovanda vesiculosa	1152374	0.1	0.95	0.85	0.1
10036	Alexfloydia repens	363313	0.9	0.95	0.05	0.05
10037	Allocasuarina defungens	381550	0.4	0.95	0.55	0.1
10038	Allocasuarina glareicola	3235654	0.1	0.95	0.85	0.1
10039	Allocasuarina portuensis	571649	0.3	0.95	0.65	0.2
10046	Amyema plicatula	1293901	0.05	0.95	0.9	0.1
10047	Amytornis barbatus barbatus	4497017	0.3	0.95	0.65	0.2
10048	Amytornis striatus	229867	0.9	0.95	0.05	0.1
10052	Angophora exul	384029	0.8	0.95	0.15	0.1
10062	Archidendron hendersonii	1798578	0.4	0.95	0.55	0.2
10068	Asperula asthenes	315827	0.3	0.95	0.65	0.1
10071	Asterolasia buxifolia	92093	0.05	0.95	0.9	0.1
10072	Asterolasia elegans	1098281	0.3	0.95	0.65	0.2
10074	Astrotricha crassifolia	369747	0.3	0.95	0.65	0.05
10075	Astrotricha roddii	469902	0.2	0.95	0.75	0.1
10079	Gossia fragrantissima	988896	0.3	0.95	0.65	0.1
10081	Austrostipa nullanulla	246181	0.7	0.95	0.25	0.1
10084	Kardomia prominens	155278	0.05	0.95	0.9	0.05
10085	Kardomia silvestris	118573	0.5	0.95	0.45	0.1
10086	Baeckea kandos	132037	0.05	0.95	0.9	0.1
10087	Baloghia marmorata	317211	0.4	0.7	0.3	0.1
10093	Bertya opponens	46313	0.05	0.95	0.9	0.1
10096	Boronia boliviensis	365539	0.3	0.95	0.65	0.1
10097	Boronia deanei	2568329	0.75	0.95	0.2	0.2
10099	Boronia repanda	181128	0.6	0.95	0.35	0.1
10104	Bossiaea oligosperma	312610	0.9	0.95	0.05	0.1
10107	Brachyscome muelleroides	223926	0.3	0.95	0.65	0.1
10121	Caladenia arenaria	525811	0.1	0.95	0.85	0.1
10122	Caladenia concolor	335515	0.05	0.95	0.9	0.1
10124	Caladenia tessellata	276287	0.05	0.95	0.9	0.1
10131	Callitris baileyi	215740	0.05	0.95	0.9	0.1
10135	Calotis glandulosa	1185095	0.8	0.95	0.15	0.1
10137	Calotis pubescens	1321329	0.05	0.95	0.9	0.05
10140	Calyptorhynchus lathami	4639285	0.6	0.95	0.35	0.1
10141	Camarophyllopsis kearneyi	148486	0.04	0.6	0.56	0.1
10148	Carex klaphakei	416794	0.3	0.95	0.65	0.1
10149	Carex raleighii	1216152	0.5	0.95	0.45	0.1
10160	Chamaesyce psammogeton	401594	0.05	0.95	0.9	0.2
10172	Coeranoscincus reticulatus	775948	0.7	0.95	0.25	0.1
10177	Corchorus cunninghamii	187203	0.3	0.95	0.65	0.1
10181	Corynocarpus rupestris subsp. rupestris	89081	0.5	0.95	0.45	0.1
10186	Cryptocarya foetida	471832	0.05	0.95	0.9	0.2
10187	Cryptostylis hunteriana	477286	0.7	0.95	0.25	0.1
10188	Ctenophorus decresii	1496545	0.4	0.95	0.55	0.2
10201	Daphnandra sp. C Illawarra	952408	0.3	0.95	0.65	0.2
10202	Darwinia biflora	1945366	0.35	0.95	0.6	0.1
10204	Darwinia glaucophylla	1182909	0.1	0.95	0.85	0.1
10205	Darwinia peduncularis	841272	0.3	0.95	0.65	0.1
10206	Dasyornis brachypterus	5661814	0.3	0.95	0.65	0.1
10209	Davidsonia johnsonii	616776	0.3	0.95	0.65	0.2
10217	Derwentia blakelyi	332135	0.9	0.95	0.05	0.1
10218	Desmodium acanthocladum	290799	0.5	0.95	0.45	0.1
10223	Dillwynia glaucula	730710	0.75	0.95	0.2	0.1
10227	Diospyros mabacea	1170176	0.25	0.95	0.7	0.1
10228	Diospyros major var. ebenus	764040	0.2	0.95	0.75	0.1
10233	Discaria nitida	956976	0.5	0.95	0.45	0.1
10235	Diuris aequalis	1387396	0.3	0.95	0.65	0.1
10236	Diuris arenaria	1406486	0.15	0.95	0.8	0.1
10238	Diuris flavescens	241628	0.05	0.95	0.9	0.1
10239	Diuris pedunculata	999091	0.5	0.95	0.45	0.1
10240	Diuris praecox	1441192	0.15	0.95	0.8	0.2
10241	Diuris sp. aff. chrysantha	109447	0.45	0.8	0.35	0.05
10242	Diuris sp. (Oaklands, D.L. Jones 5380)	324543	0.05	0.95	0.9	0.1
10246	Dodonaea procumbens	1020665	0.8	0.95	0.15	0.1
10260	Eidothea hardeniana	79546	0.5	0.95	0.45	0.1
10261	Elaeocarpus sp. Rocky Creek	654256	0.2	0.95	0.75	0.1
10262	Elaeocarpus williamsianus	2306014	0.05	0.95	0.9	0.05
10269	Endiandra floydii	720286	0.3	0.95	0.65	0.1
10271	Endiandra muelleri subsp. bracteata	974302	0.3	0.95	0.65	0.1
10272	Epacris hamiltonii	598681	0.9	0.95	0.05	0.1
10273	Epacris purpurascens var. purpurascens	1093018	0.3	0.95	0.65	0.1
10274	Epacris sparsa	163079	0.5	0.95	0.45	0.1
10280	Esacus magnirostris	6739307	0.05	0.95	0.9	0.05
10283	Eucalyptus aquatica	3508545	0.3	0.95	0.65	0.05
10284	Eucalyptus benthamii	8758340	0.3	0.95	0.65	0.1
10285	Eucalyptus boliviana	69714	0.3	0.95	0.65	0.05
10287	Eucalyptus camfieldii	1535283	0.2	0.95	0.75	0.1
10288	Eucalyptus camphora subsp. relicta	198891	0.5	0.95	0.45	0.1
10289	Eucalyptus cannonii	170028	0.9	0.95	0.05	0.05
10290	Eucalyptus canobolensis	204882	0.3	0.95	0.65	0.1
10294	Eucalyptus fracta	51687	0.9	0.95	0.05	0.05
10295	Eucalyptus glaucina	516268	0.9	0.95	0.05	0.1
10296	Eucalyptus imlayensis	146202	0.02	0.5	0.48	0.2
10297	Eucalyptus kartzoffiana	3398606	0.3	0.95	0.65	0.1
10301	Eucalyptus microcodon	54598	0.1	0.95	0.85	0.1
10302	Eucalyptus nicholii	178912	0.9	0.95	0.05	0.1
10303	Eucalyptus oresbia	16876	0.9	0.95	0.05	0.1
10304	Eucalyptus pachycalyx subsp. banyabba	110244	0.9	0.95	0.05	0.1
10307	Eucalyptus parvula	546128	0.3	0.95	0.65	0.1
10308	Eucalyptus pulverulenta	554201	0.9	0.95	0.05	0.05
10309	Eucalyptus pumila	120546	0.9	0.95	0.05	0.1
10310	Eucalyptus recurva	118834	0.05	0.5	0.45	0.2
10312	Eucalyptus rubida subsp. barbigerorum	416353	0.6	0.95	0.35	0.1
10315	Eucalyptus scoparia	839475	0.5	0.95	0.45	0.1
10317	Eucalyptus sp. Cattai	565279	0.05	0.95	0.9	0.1
10324	Euphrasia bella	403912	0.05	0.95	0.9	0.1
10326	Euphrasia ciliolata	1484199	0.2	0.95	0.75	0.1
10329	Euphrasia scabra	1338846	0.5	0.95	0.45	0.05
10332	Floydia praealta	209268	0.9	0.95	0.05	0.1
10334	Fontainea oraria	532689	0.05	0.95	0.9	0.05
10337	Gaultheria viridicarpa subsp. merinoensis	118702	0.02	0.5	0.48	0.05
10338	Gaultheria viridicarpa subsp. viridicarpa	550948	0.7	0.95	0.25	0.1
10340	Genoplesium insignis	340892	0.5	0.95	0.45	0.05
10341	Genoplesium plumosum	288248	0.3	0.95	0.65	0.1
10342	Genoplesium rhyoliticum	257880	0.25	0.95	0.7	0.1
10346	Gentiana bredboensis	212800	0.01	0.95	0.94	0.1
10347	Gentiana wingecarribiensis	246542	0	0.5	0.5	0.1
10348	Gentiana wissmannii	304359	0.15	0.75	0.6	0.1
10358	Grevillea acanthifolia subsp. paludosa	93156	0.4	0.7	0.3	0.1
10359	Grevillea banyabba	535948	0.9	0.95	0.05	0.1
10361	Grevillea caleyi	1330049	0.05	0.95	0.9	0.1
10364	Grevillea guthrieana	1134427	0.8	0.95	0.15	0.1
10366	Grevillea iaspicula	1165909	0.05	0.95	0.9	0.1
10367	Grevillea juniperina subsp. juniperina	5054080	0.7	0.95	0.25	0.1
10369	Grevillea masonii	782599	0.3	0.95	0.65	0.1
10370	Grevillea mollis	57540	0.7	0.95	0.25	0.1
10371	Grevillea molyneuxii	215652	0.9	0.95	0.05	0.1
10372	Grevillea obtusiflora	134082	0.3	0.95	0.65	0.1
10373	Grevillea parviflora subsp. parviflora	305722	0.9	0.95	0.05	0.1
10374	Grevillea parviflora subsp. supplicans	1186343	0.3	0.95	0.65	0.1
10375	Grevillea quadricauda	129970	0.9	0.95	0.05	0.1
10376	Grevillea renwickiana	106210	0.6	0.95	0.35	0.1
10377	Grevillea rhizomatosa	177618	0.1	0.95	0.85	0.1
10378	Grevillea rivularis	261263	0.7	0.95	0.25	0.1
10380	Grevillea shiressii	466176	0.9	0.95	0.05	0.1
10381	Grevillea wilkinsonii	759502	0.1	0.95	0.85	0.2
10386	Haematopus longirostris	10974328	0.2	0.95	0.75	0.1
10387	Hakea archaeoides	966114	0.8	0.95	0.15	0.1
10388	Hakea dohertyi	94585	0.9	0.95	0.05	0.1
10390	Hakea pulvinifera	68006	0.1	0.95	0.85	0.1
10394	Haloragodendron lucasii	706332	0.2	0.95	0.75	0.1
10402	Hibbertia puberula	327336	0.3	0.95	0.65	0.1
10403	Hibbertia superans	1302895	0.1	0.75	0.65	0.1
10408	Homoranthus croftianus	273505	0.1	0.95	0.85	0.1
10413	Hoplocephalus bungaroides	3210002	0.3	0.95	0.65	0.2
10417	Hygrocybe anomala var. ianthinomarginata	397149	0.7	0.95	0.25	0.1
10418	Hygrocybe aurantipes	86063	0.7	0.95	0.25	0.1
10419	Hygrocybe austropratensis	86063	0.7	0.95	0.25	0.1
10420	Hygrocybe collucera	57048	0.04	0.6	0.56	0.1
10421	Hygrocybe griseoramosa	57048	0.04	0.6	0.56	0.1
10422	Hygrocybe lanecovensis	57048	0.04	0.6	0.56	0.1
10423	Hygrocybe reesiae	86063	0.7	0.95	0.25	0.1
10437	Irenepharsus trypherus	1867284	0.05	0.95	0.9	0.1
10438	Isoglossa eranthemoides	248209	0.6	0.95	0.35	0.1
10439	Isoodon obesulus obesulus	10960776	0.3	0.95	0.65	0.1
10440	Isopogon fletcheri	283305	0.3	0.95	0.65	0.2
10442	Kennedia retrorsa	328627	0.9	0.95	0.05	0.1
10446	Kunzea cambagei	311893	0.5	0.95	0.45	0.2
10447	Kunzea rupestris	1570561	0.5	0.95	0.45	0.1
10451	Lasiopetalum joyceae	326863	0.3	0.95	0.65	0.1
10452	Lasiopetalum longistamineum	838407	0.4	0.95	0.55	0.1
10460	Lepiderema pulchella	600262	0.9	0.95	0.05	0.1
10463	Lepidium monoplocoides	74489	0.9	0.95	0.05	0.1
10464	Lepidium peregrinum	281682	0.05	0.95	0.9	0.05
10468	Leptospermum deanei	1721335	0.1	0.95	0.85	0.2
10473	Leucopogon exolasius	111770	0.3	0.95	0.65	0.1
10474	Leucopogon fletcheri subsp. fletcheri	1056206	0.2	0.95	0.75	0.1
10482	Lindsaea incisa	652051	0.9	0.95	0.05	0.1
10484	Litoria booroolongensis	9752969	0.7	0.95	0.25	0.1
10486	Litoria castanea	435511	0.05	0.85	0.8	0.05
10491	Litoria raniformis	1101970	0.15	0.95	0.8	0.1
10499	Macadamia tetraphylla	395213	0.9	0.95	0.05	0.1
10500	Macropus dorsalis	2239085	0.3	0.95	0.65	0.2
10510	Mastacomys fuscus	4084890	0.4	0.95	0.55	0.1
10514	Melaleuca biconvexa	925068	0.8	0.95	0.15	0.1
10515	Melaleuca deanei	357319	0.6	0.95	0.35	0.1
10517	Melaleuca megalongensis	260069	0.1	0.95	0.85	0.1
10518	Melaleuca irbyana	76818	0.5	0.95	0.45	0.1
10520	Melichrus hirsutus	55457	0.7	0.95	0.25	0.1
10521	Melichrus sp. Gibberagee	838981	0.3	0.95	0.65	0.1
10527	Micromyrtus blakelyi	195988	0.2	0.95	0.75	0.1
10528	Micromyrtus grandis	450565	0.7	0.95	0.25	0.1
10529	Micromyrtus minutiflora	159358	0.9	0.95	0.05	0.1
10530	Pherosphaera fitzgeraldii	635289	0.2	0.95	0.75	0.1
10531	Microtis angusii	374716	0.05	0.95	0.9	0.1
10533	Miniopterus australis	327446	0.6	0.95	0.35	0.2
10534	Miniopterus schreibersii oceanensis	2033674	0.4	0.6	0.2	0.2
10537	Mixophyes fleayi	1923642	0.1	0.95	0.85	0.2
10547	Muehlenbeckia costata	38384	0.9	0.95	0.05	0.1
10570	Oberonia complanata	105633	0.5	0.95	0.45	0.1
10572	Ochrosia moorei	749827	0.3	0.95	0.65	0.1
10574	Olax angulata	455465	0.3	0.95	0.65	0.1
10576	Olearia cordata	269351	0.3	0.95	0.65	0.1
10577	Olearia flocktoniae	121130	0.2	0.95	0.75	0.1
10579	Owenia cepiodora	351390	0.9	0.95	0.05	0.1
10584	Pachycephala rufogularis	883234	0.1	0.95	0.85	0.2
10586	Paralucia spinifera	4124935	0.15	0.95	0.8	0.2
10588	Pedionomus torquatus	11368464	0.2	0.95	0.75	0.1
10590	Persicaria elatior	293030	0.7	0.95	0.25	0.05
10591	Persoonia acerosa	148965	0.1	0.95	0.85	0.1
10592	Persoonia bargoensis	1169790	0.05	0.95	0.9	0.05
10593	Persoonia glaucescens	2275942	0.1	0.95	0.85	0.1
10594	Persoonia hindii	197148	0.5	0.95	0.45	0.1
10595	Persoonia hirsuta	3157843	0	0.9	0.9	0.1
10596	Persoonia marginata	42980	0.9	0.95	0.05	0.1
10597	Persoonia mollis subsp. maxima	1533269	0.5	0.95	0.45	0.1
10598	Persoonia nutans	1328644	0.1	0.95	0.85	0.1
10599	Persoonia pauciflora	1475424	0	0.95	0.95	0.1
10608	Pezoporus wallicus wallicus	1218359	0.8	0.95	0.15	0.1
10609	Phaethon rubricauda	1702375	0.9	0.95	0.05	0.05
10610	Phaius australis	3958287	0.15	0.95	0.8	0.1
10617	Phebalium glandulosum subsp. eglandulosum	164625	0.9	0.95	0.05	0.1
10622	Philotheca myoporoides subsp. obovatifolia	332479	0.85	0.95	0.1	0.1
10628	Pilularia novae-hollandiae	707725	0.3	0.95	0.65	0.2
10629	Pimelea curviflora var. curviflora	709205	0.9	0.95	0.05	0.1
10632	Pimelea spicata	1370277	0.3	0.95	0.65	0.1
10639	Plinthanthesis rodwayi	239404	0.5	0.95	0.45	0.1
10644	Polytelis anthopeplus monarchoides	4430539	0.3	0.85	0.55	0.1
10646	Pomaderris adnata	196768	0.3	0.95	0.65	0.1
10647	Pomaderris brunnea	992207	0.3	0.95	0.65	0.1
10648	Pomaderris cotoneaster	2404798	0.3	0.95	0.65	0.05
10649	Pomaderris delicata	135433	0.1	0.95	0.85	0.1
10652	Pomaderris notata	24878	0.9	0.95	0.05	0.1
10653	Pomaderris pallida	420192	0.5	0.95	0.45	0.1
10654	Pomaderris parrisiae	185930	0.9	0.95	0.05	0.1
10662	Potorous tridactylus	9902207	0.65	0.95	0.3	0.2
10663	Prasophyllum affine	267567	0.4	0.95	0.55	0.1
10664	Prasophyllum fuscum	81276	0.05	0.95	0.9	0.1
10666	Prasophyllum petilum	509267	0.1	0.95	0.85	0.1
10667	Prasophyllum retroflexum	944963	0.9	0.95	0.05	0.1
10669	Prasophyllum uroglossum	404800	0	0.95	0.95	0.1
10671	Prostanthera askania	3075341	0.5	0.95	0.45	0.1
10676	Prostanthera densa	506447	0.5	0.95	0.45	0.2
10678	Prostanthera junonis	598069	0.2	0.95	0.75	0.1
10679	Prostanthera palustris	154319	0.3	0.95	0.65	0.2
10680	Prostanthera staurophylla sensu stricto	84179	0.05	0.5	0.45	0.05
10681	Prostanthera stricta	863949	0.9	0.95	0.05	0.05
10686	Pseudomys fumeus	783936	0.05	0.95	0.9	0.1
10687	Pseudomys gracilicaudatus	681721	0.9	0.95	0.05	0.1
10698	Pterostylis cobarensis	409089	0.9	0.95	0.05	0.1
10701	Pterostylis gibbosa	577024	0.3	0.95	0.65	0.1
10702	Pterostylis metcalfei	161686	0.85	0.95	0.1	0.1
10704	Pterostylis pulchella	224623	0.8	0.95	0.15	0.1
10705	Pterostylis saxicola	627704	0.05	0.95	0.9	0.1
10712	Pultenaea glabra	8000174	0.2	0.95	0.75	0.1
10714	Pultenaea parrisiae	181428	0.6	0.95	0.35	0.1
10715	Pultenaea parviflora	1207260	0.3	0.95	0.65	0.1
10716	Pultenaea pedunculata	378796	0.75	0.95	0.2	0.2
10717	Pultenaea sp. Genowlan Point	1494934	0.05	0.95	0.9	0.1
10723	Quassia sp. Mooney Creek	1394895	0.3	0.95	0.65	0.1
10726	Randia moorei	1175211	0.1	0.95	0.85	0.1
10728	Myrsine richmondensis	2476511	0.2	0.95	0.75	0.1
10730	Rhizanthella slateri	522954	0.8	0.95	0.15	0.1
10736	Rulingia prostrata	773647	0.8	0.95	0.15	0.1
10738	Rutidosis leiolepis	627661	0.75	0.95	0.2	0.1
10739	Rutidosis leptorrhynchoides	490639	0.5	0.95	0.45	0.1
10740	Rytidosperma pumilum	115782	0.3	0.6	0.3	0.1
10747	Sclerolaena napiformis	467574	0.3	0.95	0.65	0.05
10761	Solanum celatum	882702	0.9	0.95	0.05	0.1
10764	Sophora fraseri	633880	0.05	0.95	0.9	0.1
10765	Sophora tomentosa	433251	0.1	0.95	0.85	0.1
10769	Sternula albifrons	14426999	0.15	0.95	0.8	0.2
10780	Swainsona plagiotropis	8883846	0.3	0.95	0.65	0.1
10782	Swainsona recta	1414533	0.75	0.95	0.2	0.2
10790	Symplocos baeuerlenii	60867	0.7	0.95	0.25	0.2
10792	Syzygium hodgkinsoniae	332714	0.3	0.95	0.65	0.2
10794	Syzygium paniculatum	653777	0.3	0.95	0.65	0.1
10796	Tasmannia glaucifolia	244793	0.7	0.95	0.25	0.1
10798	Tetratheca glandulosa	1211312	0.75	0.95	0.2	0.1
10803	Thinornis rubricollis	7425509	0.05	0.95	0.9	0.05
10805	Thylogale stigmatica	10337062	0.65	0.95	0.3	0.1
10809	Tinospora tinosporoides	483444	0.9	0.95	0.05	0.1
10811	Trachymene scapigera	793277	0.9	0.95	0.05	0.1
10812	Triplarina imbricata	930065	0.75	0.95	0.2	0.1
10813	Triplarina nowraensis	171166	0.3	0.95	0.65	0.1
10816	Tylophora woollsii	964089	0.5	0.95	0.45	0.1
10817	Tympanocryptis pinguicolla	13589082	0.3	0.95	0.65	0.1
10818	Typhonium sp. aff. brownii	856775	0.75	0.95	0.2	0.1
10825	Uromyrtus australis	91321	0.4	0.95	0.55	0.2
10827	Velleia perfoliata	186026	0.6	0.95	0.35	0.05
10835	Westringia davidii	131835	0.9	0.95	0.05	0.1
10836	Westringia kydrensis	139406	0.5	0.95	0.45	0.1
10841	Anthochaera phrygia	3520028	0.05	0.95	0.9	0.1
10845	Xylosma parvifolium	4921555	0.5	0.95	0.45	0.1
10846	Xylosma terrae-reginae	2006720	0.05	0.95	0.9	0.1
10847	Zannichellia palustris	229249	0.8	0.95	0.15	0.1
10848	Zieria adenodonta	18575	0.5	0.8	0.3	0.1
10849	Zieria adenophora	137384	0.05	0.95	0.9	0.1
10850	Zieria baeuerlenii	799332	0.3	0.95	0.65	0.1
10851	Zieria buxijugum	286496	0.05	0.95	0.9	0.05
10852	Zieria citriodora	181268	0.3	0.95	0.65	0.1
10854	Zieria floydii	274534	0.05	0.75	0.7	0.1
10855	Zieria formosa	93712	0.05	0.95	0.9	0.1
10856	Zieria granulata	1160179	0.7	0.95	0.25	0.1
10858	Zieria involucrata	1190114	0.6	0.95	0.35	0.1
10859	Zieria lasiocaulis	167960	0.5	0.95	0.45	0.1
10861	Zieria obcordata	627050	0.3	0.95	0.65	0.1
10863	Zieria prostrata	1773237	0.3	0.95	0.65	0.05
10865	Zieria tuberculata	556753	0.2	0.95	0.75	0.1
10868	Peristeranthus hillii	74883	0.3	0.95	0.65	0.1
10872	Asterolasia sp. "Dungowan Creek"	268185	0.6	0.95	0.35	0.1
10873	Leionema ralstonii	336485	0.5	0.95	0.45	0.1
10875	Genoplesium baueri	181454	0.3	0.95	0.65	0.1
10877	Calystegia affinis	23462859	0.2	0.95	0.75	0.1
10878	Carmichaelia exsul	5953708	0.05	0.95	0.9	0.05
10879	Christinus guentheri	1092554	0.5	0.95	0.45	0.2
10880	Coprosma inopinata	4890946	0.05	0.95	0.9	0.05
10881	Dryococelus australis	832134	0.03	0.95	0.92	0.05
10883	Gallirallus sylvestris	728647	0.3	0.95	0.65	0.05
10884	Geniostoma huttonii	10158274	0.3	0.75	0.45	0.1
10886	Pachycephala pectoralis contempta	800493	0.7	0.95	0.25	0.1
10887	Panesthia lata	1900099	0.3	0.95	0.65	0.1
10889	Placostylus bivaricosus	1286168	0.05	0.95	0.9	0.05
10890	Polystichum moorei	364703	0.05	0.95	0.9	0.1
10891	Oligosoma lichenigera	1554126	0.3	0.95	0.65	0.1
10893	Pterodroma nigripennis	6788742	0.9	0.95	0.05	0.1
10894	Pterodroma solandri	3849411	0.3	0.95	0.65	0.05
10895	Puffinus assimilis	6732589	0.3	0.95	0.65	0.1
10896	Ardenna carneipes	1942347	0.15	0.95	0.8	0.1
10897	Strepera graculina crissalis	524990	0.3	0.95	0.65	0.2
10898	Sula dactylatra	1655552	0.3	0.95	0.65	0.1
10899	Zosterops lateralis tephropleurus	760322	0.7	0.95	0.25	0.1
10917	Pterodroma leucoptera leucoptera	749294	0.9	0.95	0.05	0.05
10921	Hygrocybe rubronivea	86063	0.7	0.95	0.25	0.1
10922	Lindernia alsinoides	1424536	0.5	0.95	0.45	0.05
10926	Diuris ochroma	656125	0.3	0.95	0.65	0.1
10928	Eucalyptus castrensis	29055	0.9	0.95	0.05	0.1
10938	Prasophyllum bagoensis	257234	0.05	0.95	0.9	0.1
10939	Pultenaea maritima	2188783	0.3	0.95	0.65	0.2
10940	Commersonia rosea	753638	0.2	0.95	0.75	0.2
20028	Acacia dangarensis	376493	0.3	0.95	0.65	0.2
20029	Genoplesium superbum	131010	0.5	0.95	0.45	0.1
20037	Eucalyptus macarthurii	1168953	0.3	0.95	0.65	0.1
20038	Phebalium bifidum	2802783	0.4	0.95	0.55	0.2
20041	Senecio linearifolius var. dangarensis	206945	0.3	0.95	0.65	0.1
20053	Astrotricha sp. Wallagaraugh (R.O. Makinson 1228)	345254	0.3	0.95	0.65	0.1
20054	Pomaderris walshii	180433	0.05	0.95	0.9	0.1
20055	Pimelea axiflora subsp. pubescens	83916	0.3	0.95	0.65	0.05
20057	Dampiera fusca	1493995	0.5	0.95	0.45	0.1
20063	Banksia conferta subsp. conferta	712738	0.05	0.95	0.9	0.1
20064	Prasophyllum canaliculatum	123645	0.5	0.95	0.45	0.1
20067	Bertya sp. (Chambigne NR, M. Fatemi 24)	185903	0.08	0.95	0.87	0.1
20078	Hibbertia sp. Nov. 'Menai'	135531	0.05	0.95	0.9	0.05
20085	Prasophyllum keltonii	155791	0.05	0.95	0.9	0.1
20086	Pterostylis despectans	424478	0.05	0.95	0.9	0.1
20092	Calochilus pulchellus	126947	0.3	0.95	0.65	0.1
20097	Dracophyllum macranthum	1036462	0.3	0.95	0.65	0.05
20099	Thelymitra sp. adorata	559075	0.05	0.95	0.9	0.05
20101	Prostanthera marifolia	393541	0.03	0.95	0.92	0.05
20103	Prasophyllum sp. Moama	196491	0.05	0.95	0.9	0.1
20110	Genoplesium littorale	686080	0.5	0.95	0.45	0.1
20112	Rytidosperma vickeryae	212007	0.25	0.95	0.7	0.1
20121	Bertya sp. (Clouds Creek, M Fatemi 4)	117761	0.8	0.95	0.15	0.1
20122	Bossiaea fragrans	723732	0.05	0.95	0.9	0.2
20125	Bossiaea bombayensis	9158080	0.3	0.95	0.65	0.1
20128	Eucalyptus aggregata	1060569	0.7	0.95	0.25	0.1
20140	Hibbertia glabrescens	104711	0.05	0.95	0.9	0.05
20146	Myriophyllum implicatum	1882650	0.05	0.95	0.9	0.2
20147	Pelargonium sp. (G.W. Carr 10345)	544921	0.3	0.95	0.65	0.2
20148	Elymus multiflorus subsp. kingianus	10280100	0.05	0.95	0.9	0.1
20159	Lepidorrhachis mooreana	4500486	0.05	0.95	0.9	0.05
20162	Pterostylis ventricosa	77265	0.3	0.95	0.65	0.1
20163	Pterostylis vernalis	277666	0.3	0.95	0.65	0.1
20168	Thelymitra sp. Kangaloon	136572	0.05	0.95	0.9	0.1

## Sheet: PerActionLikelihoodOfSuccess
Species ID	Scientific Name	Management Action ID	Input Success	Output Success	Outcome Success	Input Confidence	Output Confidence	Outcome Confidence
10001	Acacia acanthoclada	1	1	1	1	0.05	0.05	0.05
10001	Acacia acanthoclada	2	0.9	0.5	0.6	0.05	0.05	0.05
10001	Acacia acanthoclada	3	1	1	1	0.05	0.05	0.05
10001	Acacia acanthoclada	4	1	1	1	0.05	0.05	0.05
10001	Acacia acanthoclada	5	1	1	1	0.05	0.05	0.05
10001	Acacia acanthoclada	6	1	0.6	1	0.05	0.1	0.05
10001	Acacia acanthoclada	7	1	1	1	0.05	0.05	0.05
10001	Acacia acanthoclada	8	1	1	1	0.05	0.05	0.05
10003	Acacia atrox	9	1	1	1	0.1	0.1	0.05
10003	Acacia atrox	10	1	1	1	0.1	0.1	0.05
10005	Acacia baueri subsp. aspera	11	0.5	1	1	0.1	0.05	0.05
10005	Acacia baueri subsp. aspera	12	1	0.75	1	0.05	0.05	0.05
10005	Acacia baueri subsp. aspera	13	1	0.6	1	0.05	0.1	0.05
10005	Acacia baueri subsp. aspera	14	1	1	1	0.05	0.05	0.05
10005	Acacia baueri subsp. aspera	15	1	1	1	0.05	0.05	0.05
10005	Acacia baueri subsp. aspera	16	1	0.75	1	0.05	0.05	0.05
10005	Acacia baueri subsp. aspera	17	1	0.75	1	0.05	0.05	0.05
10005	Acacia baueri subsp. aspera	18	1	1	1	0.05	0.05	0.05
10005	Acacia baueri subsp. aspera	19	1	1	1	0.05	0.05	0.05
10005	Acacia baueri subsp. aspera	20	1	0.5	1	0.05	0.1	0.05
10005	Acacia baueri subsp. aspera	21	1	1	1	0.05	0.05	0.05
10007	Acacia carneorum	22	1	0.75	1	0.05	0.1	0.05
10007	Acacia carneorum	23	1	0.9	1	0.05	0.1	0.05
10007	Acacia carneorum	24	1	1	1	0.05	0.05	0.05
10007	Acacia carneorum	25	1	1	1	0.05	0.05	0.05
10007	Acacia carneorum	26	1	1	1	0.05	0.05	0.05
10007	Acacia carneorum	27	1	1	1	0.05	0.05	0.05
10007	Acacia carneorum	28	1	1	1	0.05	0.05	0.05
10007	Acacia carneorum	29	1	1	1	0.05	0.05	0.05
10007	Acacia carneorum	30	1	1	1	0.05	0.05	0.05
10007	Acacia carneorum	31	1	1	1	0.05	0.05	0.05
10007	Acacia carneorum	32	1	1	1	0.05	0.05	0.05
10007	Acacia carneorum	33	1	1	1	0.05	0.05	0.05
10007	Acacia carneorum	34	1	1	1	0.05	0.05	0.05
10007	Acacia carneorum	35	1	1	1	0.05	0.05	0.05
10007	Acacia carneorum	36	1	1	1	0.05	0.05	0.05
10007	Acacia carneorum	37	1	1	1	0.05	0.05	0.05
10007	Acacia carneorum	38	1	1	1	0.05	0.05	0.05
10007	Acacia carneorum	39	1	1	1	0.05	0.05	0.05
10007	Acacia carneorum	40	1	1	1	0.05	0.05	0.05
10007	Acacia carneorum	41	1	0.5	0.3	0.05	0.2	0.2
10007	Acacia carneorum	42	1	1	1	0.05	0.05	0.05
10008	Acacia chrysotricha	43	1	0.8	1	0.05	0.05	0.05
10008	Acacia chrysotricha	44	1	1	1	0.05	0.05	0.05
10008	Acacia chrysotricha	45	1	1	1	0.05	0.05	0.05
10008	Acacia chrysotricha	46	1	1	1	0.05	0.05	0.05
10008	Acacia chrysotricha	47	0.9	0.5	0.6	0.1	0.1	0.1
10008	Acacia chrysotricha	48	1	0.75	1	0.05	0.1	0.05
10008	Acacia chrysotricha	49	1	1	1	0.05	0.05	0.05
10010	Acacia constablei	50	1	1	1	0.05	0.05	0.05
10010	Acacia constablei	51	1	0.85	1	0.05	0.1	0.05
10010	Acacia constablei	52	1	1	1	0.05	0.05	0.05
10010	Acacia constablei	53	1	1	1	0.05	0.05	0.05
10010	Acacia constablei	54	1	1	0.5	0.05	0.05	0.1
10011	Acacia courtii	55	1	1	1	0.05	0.05	0.05
10011	Acacia courtii	56	1	0.8	0.7	0.05	0.05	0.1
10011	Acacia courtii	57	1	1	1	0.05	0.05	0.05
10011	Acacia courtii	58	1	1	1	0.05	0.05	0.05
10011	Acacia courtii	59	1	1	1	0.05	0.05	0.05
10011	Acacia courtii	60	1	1	1	0.05	0.05	0.05
10011	Acacia courtii	61	1	1	1	0.05	0.05	0.05
10011	Acacia courtii	62	1	0.5	1	0.05	0.1	0.05
10012	Acacia curranii	63	1	1	1	0.1	0.1	0.1
10012	Acacia curranii	64	1	1	1	0.1	0.1	0.05
10012	Acacia curranii	65	1	0.8	1	0.1	0.1	0.1
10012	Acacia curranii	66	1	1	1	0.1	0.1	0.05
10015	Acacia gordonii	67	1	1	1	0.05	0.05	0.05
10015	Acacia gordonii	68	1	0.75	1	0.05	0.1	0.05
10015	Acacia gordonii	69	1	1	1	0.05	0.05	0.05
10015	Acacia gordonii	70	1	1	1	0.05	0.05	0.05
10015	Acacia gordonii	71	1	0.5	1	0.05	0.1	0.05
10015	Acacia gordonii	72	0.5	1	1	0.1	0.05	0.05
10015	Acacia gordonii	73	0.5	1	1	0.1	0.05	0.05
10015	Acacia gordonii	74	1	1	1	0.05	0.05	0.05
10021	Acacia phasmoides	75	1	1	1	0.05	0.05	0.05
10021	Acacia phasmoides	76	1	1	1	0.05	0.05	0.05
10021	Acacia phasmoides	77	0.9	0.5	0.6	0.1	0.1	0.1
10021	Acacia phasmoides	78	1	1	0.5	0.05	0.05	0.1
10021	Acacia phasmoides	79	0.5	1	1	0.1	0.05	0.05
10021	Acacia phasmoides	80	1	0.5	1	0.05	0.1	0.05
10023	Acacia pubescens	81	1	0.9	1	0.05	0.1	0.05
10023	Acacia pubescens	82	0.5	1	1	0.1	0.05	0.05
10023	Acacia pubescens	83	1	0.75	1	0.05	0.1	0.05
10023	Acacia pubescens	84	1	1	1	0.05	0.05	0.05
10023	Acacia pubescens	85	1	1	1	0.05	0.05	0.05
10023	Acacia pubescens	86	1	0.6	1	0.05	0.1	0.05
10023	Acacia pubescens	87	1	0.6	1	0.05	0.1	0.05
10023	Acacia pubescens	88	1	1	1	0.05	0.05	0.05
10023	Acacia pubescens	89	1	0.75	1	0.05	0.1	0.05
10023	Acacia pubescens	90	1	1	1	0.05	0.05	0.05
10023	Acacia pubescens	91	0.65	0.6	0.8	0.1	0.1	0.1
10023	Acacia pubescens	92	1	0.6	1	0.05	0.1	0.05
10023	Acacia pubescens	93	1	0.75	1	0.05	0.1	0.05
10024	Acacia pubifolia	94	1	0.75	1	0.05	0.05	0.05
10024	Acacia pubifolia	95	1	0.5	1	0.05	0.1	0.05
10024	Acacia pubifolia	96	1	0.6	1	0.05	0.1	0.05
10024	Acacia pubifolia	97	1	0.7	1	0.05	0.05	0.05
10024	Acacia pubifolia	98	1	1	1	0.05	0.05	0.05
10024	Acacia pubifolia	99	1	1	1	0.05	0.05	0.05
10024	Acacia pubifolia	100	1	0.75	1	0.05	0.1	0.05
10024	Acacia pubifolia	101	1	0.5	1	0.05	0.1	0.05
10024	Acacia pubifolia	102	1	1	1	0.05	0.05	0.05
10024	Acacia pubifolia	103	1	1	0.75	0.05	0.05	0.05
10024	Acacia pubifolia	104	1	1	1	0.05	0.05	0.05
10028	Acacia terminalis subsp. terminalis	105	1	1	1	0.05	0.05	0.05
10028	Acacia terminalis subsp. terminalis	106	0.5	1	1	0.1	0.05	0.05
10028	Acacia terminalis subsp. terminalis	107	1	1	1	0.05	0.05	0.05
10028	Acacia terminalis subsp. terminalis	108	0.6	1	1	0.1	0.05	0.05
10028	Acacia terminalis subsp. terminalis	109	1	0.3	1	0.05	0.1	0.05
10028	Acacia terminalis subsp. terminalis	110	1	1	0.6	0.05	0.05	0.1
10028	Acacia terminalis subsp. terminalis	111	1	0.85	1	0.05	0.1	0.05
10028	Acacia terminalis subsp. terminalis	112	1	1	1	0.05	0.05	0.05
10028	Acacia terminalis subsp. terminalis	113	1	1	0.75	0.05	0.05	0.1
10028	Acacia terminalis subsp. terminalis	114	1	1	0.6	0.05	0.05	0.1
10028	Acacia terminalis subsp. terminalis	115	0.85	0.75	1	0.05	0.1	0.05
10028	Acacia terminalis subsp. terminalis	116	0.5	1	1	0.1	0.05	0.05
10028	Acacia terminalis subsp. terminalis	117	1	1	1	0.05	0.05	0.05
10028	Acacia terminalis subsp. terminalis	118	1	0.75	1	0.05	0.1	0.05
10028	Acacia terminalis subsp. terminalis	119	1	1	1	0.05	0.05	0.05
10028	Acacia terminalis subsp. terminalis	120	0.6	1	1	0.05	0.1	0.05
10028	Acacia terminalis subsp. terminalis	121	1	1	1	0.05	0.05	0.05
10028	Acacia terminalis subsp. terminalis	122	1	1	0.6	0.05	0.05	0.1
10028	Acacia terminalis subsp. terminalis	123	1	1	1	0.05	0.05	0.05
10028	Acacia terminalis subsp. terminalis	124	1	0.75	1	0.05	0.1	0.05
10028	Acacia terminalis subsp. terminalis	125	1	0.6	1	0.05	0.1	0.05
10028	Acacia terminalis subsp. terminalis	126	1	1	1	0.05	0.05	0.05
10030	Acronychia littoralis	127	1	0.75	1	0.05	0.1	0.05
10030	Acronychia littoralis	128	1	0.75	1	0.05	0.1	0.05
10030	Acronychia littoralis	129	1	1	1	0.05	0.05	0.05
10030	Acronychia littoralis	130	1	1	1	0.05	0.05	0.05
10030	Acronychia littoralis	131	1	0.75	1	0.05	0.1	0.05
10030	Acronychia littoralis	132	1	1	1	0.05	0.05	0.05
10030	Acronychia littoralis	133	1	1	1	0.05	0.05	0.05
10030	Acronychia littoralis	134	1	0.65	1	0.05	0.05	0.05
10030	Acronychia littoralis	135	1	1	1	0.05	0.05	0.05
10030	Acronychia littoralis	136	1	0.75	1	0.05	0.1	0.05
10030	Acronychia littoralis	137	1	1	1	0.05	0.05	0.05
10030	Acronychia littoralis	138	1	1	1	0.05	0.1	0.05
10030	Acronychia littoralis	139	1	1	1	0.05	0.05	0.05
10030	Acronychia littoralis	140	1	1	1	0.05	0.05	0.05
10030	Acronychia littoralis	141	1	0.75	1	0.05	0.1	0.05
10030	Acronychia littoralis	142	1	0.75	1	0.05	0.1	0.05
10030	Acronychia littoralis	143	1	1	1	0.05	0.05	0.05
10030	Acronychia littoralis	144	1	1	1	0.05	0.05	0.05
10030	Acronychia littoralis	145	1	0.75	1	0.05	0.1	0.05
10030	Acronychia littoralis	146	1	1	1	0.05	0.05	0.05
10030	Acronychia littoralis	147	1	1	1	0.05	0.05	0.05
10030	Acronychia littoralis	148	1	1	1	0.05	0.05	0.05
10030	Acronychia littoralis	149	1	1	1	0.05	0.05	0.05
10030	Acronychia littoralis	150	1	1	1	0.05	0.05	0.05
10030	Acronychia littoralis	151	1	0.75	1	0.05	0.1	0.05
10030	Acronychia littoralis	152	0.9	0.5	0.6	0.1	0.1	0.1
10035	Aldrovanda vesiculosa	153	1	1	1	0.05	0.05	0.05
10035	Aldrovanda vesiculosa	154	1	1	1	0.05	0.05	0.05
10035	Aldrovanda vesiculosa	155	1	1	1	0.05	0.05	0.05
10035	Aldrovanda vesiculosa	156	1	1	1	0.05	0.05	0.05
10035	Aldrovanda vesiculosa	157	1	1	1	0.05	0.05	0.05
10035	Aldrovanda vesiculosa	158	1	1	1	0.05	0.1	0.05
10035	Aldrovanda vesiculosa	159	1	0.6	1	0.05	0.1	0.05
10035	Aldrovanda vesiculosa	160	1	1	1	0.05	0.05	0.05
10035	Aldrovanda vesiculosa	161	1	1	1	0.05	0.05	0.05
10035	Aldrovanda vesiculosa	162	1	0.5	1	0.05	0.05	0.05
10035	Aldrovanda vesiculosa	163	1	1	1	0.05	0.05	0.05
10035	Aldrovanda vesiculosa	164	0.9	0.5	0.6	0.1	0.1	0.1
10036	Alexfloydia repens	165	1	1	1	0.05	0.1	0.05
10036	Alexfloydia repens	166	1	1	1	0.05	0.05	0.05
10036	Alexfloydia repens	167	1	1	1	0.05	0.05	0.05
10036	Alexfloydia repens	168	1	1	1	0.05	0.05	0.05
10037	Allocasuarina defungens	169	1	1	1	0.05	0.05	0.05
10037	Allocasuarina defungens	170	0.8	1	1	0.05	0.05	0.05
10037	Allocasuarina defungens	171	1	0.75	1	0.05	0.1	0.05
10037	Allocasuarina defungens	172	1	1	1	0.05	0.05	0.05
10037	Allocasuarina defungens	173	1	1	1	0.05	0.05	0.05
10037	Allocasuarina defungens	174	1	1	1	0.05	0.05	0.05
10038	Allocasuarina glareicola	175	0.3	1	1	0.05	0.1	0.1
10038	Allocasuarina glareicola	176	0.3	1	0.8	0.1	0.1	0.1
10038	Allocasuarina glareicola	177	0.6	1	1	0.1	0.05	0.05
10038	Allocasuarina glareicola	178	1	0.3	1	0.05	0.1	0.05
10038	Allocasuarina glareicola	179	1	1	1	0.05	0.05	0.05
10038	Allocasuarina glareicola	180	1	1	1	0.05	0.05	0.05
10038	Allocasuarina glareicola	181	0.5	1	1	0.1	0.05	0.05
10038	Allocasuarina glareicola	182	0.6	1	1	0.1	0.05	0.05
10038	Allocasuarina glareicola	183	1	0.6	1	0.05	0.05	0.05
10038	Allocasuarina glareicola	184	1	1	1	0.05	0.05	0.05
10038	Allocasuarina glareicola	185	1	1	1	0.05	0.05	0.05
10038	Allocasuarina glareicola	186	1	1	1	0.05	0.1	0.05
10038	Allocasuarina glareicola	187	1	0.6	1	0.05	0.05	0.05
10038	Allocasuarina glareicola	188	1	1	1	0.05	0.05	0.05
10038	Allocasuarina glareicola	189	0.75	1	1	0.1	0.05	0.05
10038	Allocasuarina glareicola	190	1	0.75	1	0.05	0.05	0.05
10038	Allocasuarina glareicola	191	0.75	0.75	1	0.05	0.1	0.05
10038	Allocasuarina glareicola	192	1	0.75	1	0.05	0.1	0.05
10038	Allocasuarina glareicola	193	0.5	1	1	0.1	0.1	0.05
10039	Allocasuarina portuensis	194	1	1	1	0.05	0.05	0.05
10039	Allocasuarina portuensis	195	1	1	0.75	0.05	0.05	0.05
10039	Allocasuarina portuensis	196	1	0.75	1	0.05	0.1	0.05
10039	Allocasuarina portuensis	197	1	1	1	0.05	0.05	0.05
10039	Allocasuarina portuensis	198	0.2	1	0.75	0.1	0.05	0.1
10039	Allocasuarina portuensis	199	1	1	1	0.05	0.05	0.05
10039	Allocasuarina portuensis	200	1	0.75	1	0.05	0.1	0.05
10039	Allocasuarina portuensis	201	1	1	0.75	0.05	0.05	0.1
10039	Allocasuarina portuensis	202	1	1	1	0.05	0.05	0.05
10039	Allocasuarina portuensis	203	1	0.5	1	0.2	0.1	0.05
10046	Amyema plicatula	204	1	1	1	0.1	0.1	0.1
10046	Amyema plicatula	205	1	0.5	1	0.1	0.1	0.1
10046	Amyema plicatula	206	1	0.5	1	0.05	0.1	0.05
10046	Amyema plicatula	207	1	1	1	0.05	0.05	0.05
10046	Amyema plicatula	208	1	1	1	0.1	0.1	0.1
10046	Amyema plicatula	209	1	0.5	1	0.1	0.1	0.1
10046	Amyema plicatula	210	1	0.5	1	0.05	0.1	0.05
10046	Amyema plicatula	211	0.1	0.75	0.5	0.2	0.2	0.1
10047	Amytornis barbatus barbatus	212	1	0.5	1	0.2	0.05	0.05
10047	Amytornis barbatus barbatus	213	1	1	1	0.05	0.05	0.05
10047	Amytornis barbatus barbatus	214	1	1	1	0.05	0.05	0.05
10048	Amytornis striatus	215	1	0.75	1	0.05	0.2	0.05
10048	Amytornis striatus	216	1	0.6	1	0.05	0.2	0.05
10048	Amytornis striatus	217	1	1	1	0.05	0.05	0.05
10048	Amytornis striatus	218	1	1	1	0.05	0.05	0.05
10048	Amytornis striatus	219	1	1	1	0.05	0.05	0.05
10052	Angophora exul	220	1	1	1	0.05	0.05	0.05
10052	Angophora exul	221	1	0.85	0.75	0.05	0.05	0.1
10052	Angophora exul	222	0.3	1	1	0.05	0.1	0.05
10052	Angophora exul	223	1	1	1	0.05	0.05	0.05
10052	Angophora exul	224	1	0.2	0.2	0.05	0.1	0.1
10052	Angophora exul	225	1	0.2	0.2	0.05	0.1	0.1
10062	Archidendron hendersonii	226	1	1	1	0.05	0.05	0.05
10062	Archidendron hendersonii	227	0.5	1	1	0.1	0.1	0.05
10062	Archidendron hendersonii	228	1	0.5	1	0.1	0.1	0.1
10062	Archidendron hendersonii	229	0.85	0.75	1	0.1	0.1	0.1
10062	Archidendron hendersonii	230	1	1	1	0.05	0.05	0.05
10062	Archidendron hendersonii	231	1	1	1	0.1	0.1	0.1
10062	Archidendron hendersonii	232	1	1	1	0.05	0.05	0.05
10062	Archidendron hendersonii	233	0.75	1	1	0.1	0.1	0.1
10062	Archidendron hendersonii	234	0.6	1	1	0.1	0.1	0.1
10062	Archidendron hendersonii	235	0.1	0.75	0.5	0.1	0.1	0.1
10068	Asperula asthenes	236	1	1	1	0.05	0.05	0.05
10068	Asperula asthenes	237	1	1	1	0.05	0.05	0.05
10068	Asperula asthenes	238	1	1	1	0.05	0.05	0.05
10068	Asperula asthenes	239	1	1	1	0.05	0.05	0.05
10068	Asperula asthenes	240	1	1	1	0.05	0.05	0.05
10068	Asperula asthenes	241	0.5	1	1	0.05	0.1	0.05
10068	Asperula asthenes	242	1	1	1	0.05	0.05	0.05
10068	Asperula asthenes	243	1	1	1	0.05	0.05	0.05
10068	Asperula asthenes	244	1	1	1	0.05	0.05	0.05
10068	Asperula asthenes	245	1	1	1	0.05	0.05	0.05
10068	Asperula asthenes	246	1	1	1	0.05	0.05	0.05
10071	Asterolasia buxifolia	247	1	0.5	1	0.1	0.1	0.05
10071	Asterolasia buxifolia	248	1	1	1	0.1	0.1	0.1
10071	Asterolasia buxifolia	249	0.75	0.75	0.75	0.1	0.1	0.1
10071	Asterolasia buxifolia	250	1	1	1	0.1	0.1	0.05
10072	Asterolasia elegans	251	1	1	1	0.05	0.05	0.05
10072	Asterolasia elegans	252	1	0.6	1	0.05	0.2	0.05
10072	Asterolasia elegans	253	1	0.6	1	0.05	0.1	0.05
10072	Asterolasia elegans	254	0.85	1	1	0.1	0.05	0.05
10072	Asterolasia elegans	255	1	0.5	1	0.05	0.1	0.05
10072	Asterolasia elegans	256	1	0.75	1	0.05	0.1	0.05
10072	Asterolasia elegans	257	1	0.75	1	0.05	0.1	0.05
10072	Asterolasia elegans	258	1	1	1	0.05	0.05	0.05
10072	Asterolasia elegans	259	1	0.6	1	0.05	0.2	0.05
10072	Asterolasia elegans	260	1	1	1	0.05	0.05	0.05
10072	Asterolasia elegans	261	1	0.6	1	0.05	0.1	0.05
10072	Asterolasia elegans	262	1	1	1	0.05	0.05	0.05
10072	Asterolasia elegans	263	1	0.8	1	0.05	0.1	0.05
10072	Asterolasia elegans	264	1	1	1	0.05	0.05	0.05
10072	Asterolasia elegans	265	1	1	1	0.05	0.05	0.05
10072	Asterolasia elegans	266	1	0.65	1	0.05	0.1	0.05
10074	Astrotricha crassifolia	267	1	0.85	0.75	0.05	0.1	0.1
10074	Astrotricha crassifolia	268	1	1	1	0.05	0.05	0.05
10074	Astrotricha crassifolia	269	1	0.75	1	0.05	0.1	0.05
10074	Astrotricha crassifolia	270	1	0.75	0.5	0.05	0.1	0.1
10074	Astrotricha crassifolia	271	1	0.75	1	0.05	0.1	0.05
10074	Astrotricha crassifolia	272	1	0.75	1	0.05	0.1	0.05
10074	Astrotricha crassifolia	273	1	0.6	1	0.05	0.1	0.05
10074	Astrotricha crassifolia	274	1	1	1	0.05	0.05	0.05
10075	Astrotricha roddii	275	1	0.75	0.75	0.05	0.1	0.1
10075	Astrotricha roddii	276	1	1	1	0.1	0.1	0.1
10075	Astrotricha roddii	277	1	0.75	1	0.1	0.1	0.1
10075	Astrotricha roddii	278	1	1	1	0.1	0.1	0.05
10075	Astrotricha roddii	279	0.2	1	1	0.1	0.05	0.05
10075	Astrotricha roddii	280	1	1	1	0.1	0.1	0.05
10079	Gossia fragrantissima	281	1	1	1	0.05	0.05	0.05
10079	Gossia fragrantissima	282	1	1	1	0.05	0.05	0.05
10079	Gossia fragrantissima	283	1	1	1	0.05	0.05	0.1
10079	Gossia fragrantissima	284	1	1	1	0.05	0.05	0.05
10079	Gossia fragrantissima	285	1	1	1	0.1	0.05	0.05
10079	Gossia fragrantissima	286	1	1	1	0.05	0.05	0.05
10081	Austrostipa nullanulla	287	0.7	1	0.8	0.1	0.1	0.1
10081	Austrostipa nullanulla	288	1	1	1	0.05	0.05	0.05
10081	Austrostipa nullanulla	289	1	0.5	1	0.05	0.05	0.05
10081	Austrostipa nullanulla	290	1	1	1	0.05	0.05	0.05
10084	Kardomia prominens	291	1	1	1	0.05	0.05	0.05
10084	Kardomia prominens	292	1	1	1	0.05	0.05	0.05
10084	Kardomia prominens	293	1	0.75	1	0.05	0.05	0.05
10084	Kardomia prominens	294	1	1	1	0.05	0.05	0.05
10084	Kardomia prominens	295	0.8	1	1	0.05	0.05	0.05
10084	Kardomia prominens	296	1	0.75	1	0.05	0.05	0.05
10084	Kardomia prominens	297	0.85	1	1	0.05	0.05	0.05
10084	Kardomia prominens	298	1	1	1	0.05	0.05	0.05
10084	Kardomia prominens	299	0.75	0.75	0.75	0.05	0.05	0.05
10085	Kardomia silvestris	300	1	0.7	1	0.05	0.1	0.05
10085	Kardomia silvestris	301	1	1	1	0.05	0.05	0.05
10085	Kardomia silvestris	302	1	1	1	0.05	0.05	0.05
10085	Kardomia silvestris	303	1	1	1	0.05	0.05	0.05
10085	Kardomia silvestris	304	0.75	0.75	0.75	0.1	0.1	0.1
10085	Kardomia silvestris	305	1	1	1	0.05	0.05	0.05
10086	Baeckea kandos	306	1	0.75	1	0.1	0.1	0.1
10086	Baeckea kandos	307	0.75	0.5	0.8	0.1	0.2	0.2
10086	Baeckea kandos	308	1	0.7	1	0.1	0.1	0.1
10086	Baeckea kandos	309	1	1	1	0.1	0.1	0.05
10086	Baeckea kandos	310	1	0.7	1	0.1	0.1	0.1
10087	Baloghia marmorata	311	1	1	0.7	0.1	0.1	0.1
10087	Baloghia marmorata	312	1	1	1	0.05	0.05	0.05
10087	Baloghia marmorata	313	1	1	1	0.05	0.05	0.05
10087	Baloghia marmorata	314	1	1	1	0.05	0.05	0.05
10087	Baloghia marmorata	315	1	1	1	0.05	0.05	0.05
10087	Baloghia marmorata	316	1	0.7	0.2	0.1	0.1	0.2
10087	Baloghia marmorata	317	0.5	1	1	0.05	0.2	0.1
10087	Baloghia marmorata	318	1	1	1	0.05	0.05	0.05
10093	Bertya opponens	319	1	0.8	1	0.05	0.1	0.05
10093	Bertya opponens	320	1	1	1	0.05	0.05	0.05
10096	Boronia boliviensis	321	1	0.75	1	0.05	0.1	0.05
10096	Boronia boliviensis	322	1	0.7	1	0.05	0.1	0.05
10096	Boronia boliviensis	323	1	0.75	1	0.05	0.05	0.05
10096	Boronia boliviensis	324	1	1	1	0.05	0.05	0.05
10096	Boronia boliviensis	325	0.75	0.75	0.75	0.1	0.1	0.1
10097	Boronia deanei	326	1	1	1	0.05	0.05	0.05
10097	Boronia deanei	327	0.7	0.7	0.9	0.1	0.1	0.1
10097	Boronia deanei	328	1	1	1	0.05	0.05	0.05
10097	Boronia deanei	329	1	1	1	0.05	0.05	0.05
10097	Boronia deanei	330	1	0.7	1	0.05	0.1	0.05
10097	Boronia deanei	331	1	1	1	0.05	0.05	0.05
10097	Boronia deanei	332	0.75	0.75	0.75	0.1	0.1	0.1
10097	Boronia deanei	333	1	1	1	0.05	0.05	0.05
10097	Boronia deanei	334	1	1	1	0.05	0.05	0.05
10097	Boronia deanei	335	1	0.7	1	0.05	0.1	0.05
10097	Boronia deanei	336	0.75	0.75	0.75	0.1	0.1	0.1
10097	Boronia deanei	337	1	1	1	0.05	0.05	0.05
10097	Boronia deanei	338	1	1	1	0.05	0.05	0.05
10097	Boronia deanei	339	1	1	1	0.05	0.05	0.05
10097	Boronia deanei	340	1	0.7	1	0.05	0.1	0.05
10097	Boronia deanei	341	0.75	0.75	0.75	0.1	0.1	0.1
10097	Boronia deanei	342	1	1	1	0.05	0.05	0.05
10099	Boronia repanda	343	0.5	1	1	0.1	0.2	0.05
10099	Boronia repanda	344	1	0.6	1	0.05	0.1	0.05
10099	Boronia repanda	345	1	1	1	0.05	0.05	0.05
10099	Boronia repanda	346	1	0.75	0.75	0.1	0.2	0.2
10099	Boronia repanda	347	1	0.75	0.75	0.1	0.2	0.2
10104	Bossiaea oligosperma	348	0.5	1	1	0.1	0.05	0.05
10104	Bossiaea oligosperma	349	1	1	1	0.05	0.05	0.05
10104	Bossiaea oligosperma	350	1	1	1	0.05	0.05	0.05
10104	Bossiaea oligosperma	351	1	1	1	0.05	0.05	0.05
10104	Bossiaea oligosperma	352	1	1	1	0.05	0.05	0.05
10104	Bossiaea oligosperma	353	1	1	1	0.05	0.05	0.05
10107	Brachyscome muelleroides	354	1	0.8	1	0.05	0.05	0.05
10107	Brachyscome muelleroides	355	1	1	1	0.05	0.05	0.05
10107	Brachyscome muelleroides	356	1	1	1	0.05	0.05	0.05
10107	Brachyscome muelleroides	357	1	1	1	0.05	0.05	0.05
10107	Brachyscome muelleroides	358	1	1	1	0.05	0.05	0.05
10107	Brachyscome muelleroides	359	1	0.75	1	0.05	0.1	0.05
10107	Brachyscome muelleroides	360	0.5	1	1	0.05	0.1	0.05
10107	Brachyscome muelleroides	361	1	0.5	1	0.05	0.2	0.05
10107	Brachyscome muelleroides	362	0.9	0.5	0.6	0.05	0.1	0.05
10121	Caladenia arenaria	363	1	1	1	0.05	0.05	0.05
10121	Caladenia arenaria	364	1	1	1	0.1	0.1	0.1
10121	Caladenia arenaria	365	1	1	1	0.1	0.05	0.1
10121	Caladenia arenaria	366	1	1	1	0.05	0.05	0.05
10121	Caladenia arenaria	367	1	1	1	0.05	0.05	0.05
10121	Caladenia arenaria	368	1	0.7	1	0.05	0.1	0.1
10121	Caladenia arenaria	369	1	0.7	0.6	0.05	0.2	0.1
10121	Caladenia arenaria	370	1	1	1	0.05	0.05	0.05
10121	Caladenia arenaria	371	1	1	1	0.1	0.05	0.1
10121	Caladenia arenaria	372	1	1	1	0.05	0.05	0.05
10121	Caladenia arenaria	373	1	1	1	0.05	0.05	0.05
10121	Caladenia arenaria	374	1	1	1	0.1	0.1	0.1
10121	Caladenia arenaria	375	1	1	1	0.05	0.05	0.05
10121	Caladenia arenaria	376	1	1	1	0.05	0.05	0.05
10121	Caladenia arenaria	377	0.75	1	1	0.1	0.05	0.05
10121	Caladenia arenaria	378	1	1	1	0.05	0.05	0.05
10121	Caladenia arenaria	379	1	1	1	0.05	0.05	0.05
10122	Caladenia concolor	380	1	1	1	0.05	0.05	0.05
10122	Caladenia concolor	381	1	1	1	0.05	0.05	0.05
10122	Caladenia concolor	382	1	1	1	0.05	0.05	0.05
10122	Caladenia concolor	383	1	1	1	0.05	0.05	0.05
10122	Caladenia concolor	384	1	0.8	1	0.05	0.05	0.05
10122	Caladenia concolor	385	1	0.8	1	0.1	0.1	0.1
10122	Caladenia concolor	386	1	0.4	0.2	0.05	0.1	0.2
10122	Caladenia concolor	387	1	1	1	0.1	0.1	0.05
10122	Caladenia concolor	388	0.9	0.5	0.6	0.1	0.2	0.2
10124	Caladenia tessellata	389	1	1	1	0.05	0.05	0.05
10124	Caladenia tessellata	390	1	1	1	0.05	0.05	0.05
10124	Caladenia tessellata	391	0.75	1	1	0.1	0.05	0.05
10124	Caladenia tessellata	392	1	1	1	0.05	0.05	0.05
10124	Caladenia tessellata	393	1	1	1	0.05	0.05	0.05
10131	Callitris baileyi	394	0.25	1	1	0.2	0.05	0.05
10131	Callitris baileyi	395	1	1	1	0.05	0.05	0.05
10131	Callitris baileyi	396	1	0.75	1	0.05	0.05	0.05
10131	Callitris baileyi	397	1	1	0.5	0.05	0.05	0.1
10131	Callitris baileyi	398	1	1	1	0.05	0.05	0.05
10131	Callitris baileyi	399	0.75	0.85	0.2	0.1	0.2	0.2
10135	Calotis glandulosa	400	1	0.9	1	0.05	0.05	0.05
10135	Calotis glandulosa	401	1	0.75	1	0.05	0.1	0.05
10135	Calotis glandulosa	402	1	0.85	1	0.05	0.1	0.05
10135	Calotis glandulosa	403	1	1	1	0.05	0.05	0.05
10135	Calotis glandulosa	404	1	1	1	0.05	0.05	0.05
10135	Calotis glandulosa	405	1	0.9	1	0.05	0.05	0.05
10135	Calotis glandulosa	406	1	1	1	0.05	0.05	0.05
10135	Calotis glandulosa	407	0.5	1	1	0.1	0.05	0.05
10135	Calotis glandulosa	408	1	1	1	0.05	0.05	0.05
10135	Calotis glandulosa	409	1	0.85	1	0.05	0.1	0.05
10135	Calotis glandulosa	410	1	1	1	0.05	0.05	0.05
10135	Calotis glandulosa	411	1	0.5	1	0.05	0.1	0.05
10135	Calotis glandulosa	412	1	1	1	0.05	0.05	0.05
10135	Calotis glandulosa	413	1	1	1	0.05	0.05	0.05
10135	Calotis glandulosa	414	1	1	1	0.05	0.05	0.05
10135	Calotis glandulosa	415	1	0.5	1	0.1	0.1	0.1
10137	Calotis pubescens	416	1	1	1	0.05	0.05	0.05
10137	Calotis pubescens	417	1	0.85	1	0.05	0.1	0.05
10137	Calotis pubescens	418	1	0.75	1	0.05	0.1	0.05
10137	Calotis pubescens	419	1	1	1	0.05	0.05	0.05
10137	Calotis pubescens	420	1	1	1	0.05	0.05	0.05
10137	Calotis pubescens	421	1	1	1	0.05	0.05	0.05
10137	Calotis pubescens	422	1	0.85	1	0.05	0.1	0.05
10137	Calotis pubescens	423	0.5	1	1	0.1	0.05	0.05
10137	Calotis pubescens	424	1	0.85	1	0.05	0.1	0.05
10137	Calotis pubescens	425	1	0.6	1	0.05	0.1	0.05
10137	Calotis pubescens	426	1	1	1	0.05	0.05	0.05
10140	Calyptorhynchus lathami	427	1	0.5	1	0.05	0.1	0.05
10140	Calyptorhynchus lathami	428	1	1	1	0.05	0.05	0.05
10140	Calyptorhynchus lathami	429	0.9	0.9	1	0.05	0.05	0.05
10140	Calyptorhynchus lathami	430	1	0.8	1	0.05	0.1	0.05
10140	Calyptorhynchus lathami	431	0.8	1	1	0.05	0.05	0.05
10140	Calyptorhynchus lathami	432	1	0.5	1	0.05	0.1	0.05
10140	Calyptorhynchus lathami	433	1	1	1	0.05	0.05	0.05
10140	Calyptorhynchus lathami	434	1	1	1	0.05	0.05	0.05
10140	Calyptorhynchus lathami	435	1	1	1	0.05	0.05	0.05
10140	Calyptorhynchus lathami	436	0.9	0.9	1	0.05	0.05	0.05
10141	Camarophyllopsis kearneyi	437	1	0.5	1	0.05	0.1	0.05
10141	Camarophyllopsis kearneyi	438	1	0.6	0.8	0.05	0.2	0.1
10141	Camarophyllopsis kearneyi	439	1	0.5	1	0.05	0.2	0.05
10141	Camarophyllopsis kearneyi	440	1	1	1	0.05	0.05	0.05
10141	Camarophyllopsis kearneyi	441	1	0.75	1	0.05	0.05	0.05
10141	Camarophyllopsis kearneyi	442	1	0.5	1	0.05	0.2	0.05
10141	Camarophyllopsis kearneyi	443	1	1	1	0.05	0.05	0.05
10148	Carex klaphakei	444	1	1	1	0.05	0.05	0.05
10148	Carex klaphakei	445	1	0.75	1	0.05	0.1	0.05
10148	Carex klaphakei	446	1	1	0.6	0.05	0.05	0.1
10148	Carex klaphakei	447	1	1	1	0.05	0.05	0.05
10148	Carex klaphakei	448	1	1	1	0.05	0.05	0.05
10148	Carex klaphakei	449	1	1	1	0.05	0.05	0.05
10148	Carex klaphakei	450	1	1	1	0.05	0.05	0.05
10148	Carex klaphakei	451	1	1	1	0.05	0.05	0.05
10149	Carex raleighii	452	0.85	0.75	1	0.1	0.1	0.05
10149	Carex raleighii	453	0.8	1	1	0.1	0.05	0.05
10149	Carex raleighii	454	1	1	1	0.05	0.05	0.05
10149	Carex raleighii	455	1	0.85	1	0.05	0.1	0.05
10149	Carex raleighii	456	1	1	1	0.05	0.05	0.05
10149	Carex raleighii	457	1	1	1	0.05	0.05	0.05
10149	Carex raleighii	458	1	1	1	0.05	0.05	0.05
10149	Carex raleighii	459	1	1	1	0.05	0.05	0.05
10149	Carex raleighii	460	1	1	1	0.05	0.05	0.05
10160	Chamaesyce psammogeton	461	1	0.8	1	0.05	0.2	0.05
10160	Chamaesyce psammogeton	462	1	1	1	0.05	0.05	0.05
10160	Chamaesyce psammogeton	463	1	0.75	1	0.05	0.1	0.05
10160	Chamaesyce psammogeton	464	1	0.1	0.3	0.05	0.2	0.2
10160	Chamaesyce psammogeton	465	1	1	1	0.05	0.05	0.05
10160	Chamaesyce psammogeton	466	1	1	1	0.05	0.05	0.05
10160	Chamaesyce psammogeton	467	1	0.75	1	0.05	0.1	0.05
10160	Chamaesyce psammogeton	468	1	1	1	0.05	0.05	0.05
10160	Chamaesyce psammogeton	469	1	0.4	0.5	0.05	0.2	0.1
10160	Chamaesyce psammogeton	470	1	1	1	0.05	0.05	0.05
10160	Chamaesyce psammogeton	471	1	0.5	0.3	0.1	0.2	0.2
10172	Coeranoscincus reticulatus	472	1	1	1	0.05	0.05	0.05
10172	Coeranoscincus reticulatus	473	1	0.7	1	0.05	0.05	0.05
10172	Coeranoscincus reticulatus	474	1	0.7	1	0.05	0.05	0.05
10172	Coeranoscincus reticulatus	475	1	1	1	0.05	0.05	0.05
10177	Corchorus cunninghamii	476	1	1	1	0.05	0.05	0.05
10177	Corchorus cunninghamii	477	1	0.8	1	0.05	0.1	0.05
10177	Corchorus cunninghamii	478	1	1	1	0.05	0.05	0.05
10177	Corchorus cunninghamii	479	1	1	1	0.05	0.05	0.05
10177	Corchorus cunninghamii	480	1	1	1	0.05	0.05	0.05
10177	Corchorus cunninghamii	481	1	1	1	0.05	0.05	0.05
10181	Corynocarpus rupestris subsp. rupestris	482	1	1	1	0.1	0.1	0.1
10181	Corynocarpus rupestris subsp. rupestris	483	1	1	1	0.05	0.05	0.05
10181	Corynocarpus rupestris subsp. rupestris	484	0.5	1	1	0.1	0.1	0.1
10181	Corynocarpus rupestris subsp. rupestris	485	1	1	1	0.05	0.05	0.05
10186	Cryptocarya foetida	486	1	1	1	0.1	0.1	0.1
10186	Cryptocarya foetida	487	0.75	1	1	0.1	0.1	0.1
10186	Cryptocarya foetida	488	1	1	1	0.1	0.1	0.05
10186	Cryptocarya foetida	489	1	0.9	1	0.1	0.1	0.1
10186	Cryptocarya foetida	490	1	1	1	0.1	0.1	0.1
10186	Cryptocarya foetida	491	1	1	1	0.1	0.1	0.05
10187	Cryptostylis hunteriana	492	1	0.85	1	0.05	0.1	0.05
10187	Cryptostylis hunteriana	493	1	1	0.8	0.05	0.05	0.1
10187	Cryptostylis hunteriana	494	1	0.9	1	0.05	0.1	0.05
10187	Cryptostylis hunteriana	495	1	1	1	0.05	0.05	0.05
10187	Cryptostylis hunteriana	496	0.2	0.9	1	0.05	0.05	0.05
10187	Cryptostylis hunteriana	497	0.9	0.9	1	0.05	0.05	0.05
10187	Cryptostylis hunteriana	498	1	1	1	0.05	0.05	0.05
10188	Ctenophorus decresii	499	1	0.85	0.85	0.05	0.2	0.1
10188	Ctenophorus decresii	500	1	0.25	0.85	0.05	0.2	0.1
10188	Ctenophorus decresii	501	1	0.85	0.8	0.05	0.1	0.1
10188	Ctenophorus decresii	502	1	0.8	0.85	0.05	0.05	0.05
10188	Ctenophorus decresii	503	1	1	1	0.05	0.05	0.05
10188	Ctenophorus decresii	504	1	0.85	0.85	0.05	0.2	0.1
10188	Ctenophorus decresii	505	1	0.5	0.85	0.05	0.2	0.1
10188	Ctenophorus decresii	506	1	0.85	0.8	0.05	0.1	0.1
10188	Ctenophorus decresii	507	0.2	1	1	0.05	0.1	0.05
10188	Ctenophorus decresii	508	1	1	1	0.05	0.05	0.05
10201	Daphnandra sp. C Illawarra	509	0.75	1	1	0.1	0.05	0.05
10201	Daphnandra sp. C Illawarra	510	0.5	0.5	1	0.1	0.1	0.05
10201	Daphnandra sp. C Illawarra	511	1	1	1	0.05	0.05	0.05
10201	Daphnandra sp. C Illawarra	512	1	1	1	0.05	0.05	0.05
10201	Daphnandra sp. C Illawarra	513	1	1	1	0.05	0.05	0.05
10201	Daphnandra sp. C Illawarra	514	0.75	1	1	0.1	0.1	0.1
10201	Daphnandra sp. C Illawarra	515	1	1	1	0.05	0.05	0.05
10201	Daphnandra sp. C Illawarra	516	1	1	1	0.05	0.05	0.05
10201	Daphnandra sp. C Illawarra	517	0.75	1	1	0.1	0.1	0.1
10201	Daphnandra sp. C Illawarra	518	1	1	1	0.05	0.05	0.05
10201	Daphnandra sp. C Illawarra	519	0.5	0.9	1	0.1	0.1	0.05
10201	Daphnandra sp. C Illawarra	520	1	1	1	0.05	0.05	0.05
10201	Daphnandra sp. C Illawarra	521	1	1	1	0.05	0.05	0.05
10201	Daphnandra sp. C Illawarra	522	1	1	1	0.05	0.05	0.05
10202	Darwinia biflora	523	1	0.75	1	0.05	0.2	0.05
10202	Darwinia biflora	524	1	1	1	0.1	0.1	0.1
10202	Darwinia biflora	525	0.6	0.6	1	0.2	0.1	0.05
10202	Darwinia biflora	526	1	0.4	0.85	0.05	0.1	0.05
10202	Darwinia biflora	527	1	0.5	1	0.1	0.1	0.1
10202	Darwinia biflora	528	0.5	1	1	0.2	0.1	0.1
10202	Darwinia biflora	529	1	1	1	0.05	0.05	0.05
10202	Darwinia biflora	530	1	0.75	1	0.05	0.2	0.05
10202	Darwinia biflora	531	1	0.5	1	0.1	0.2	0.1
10202	Darwinia biflora	532	1	0.5	1	0.1	0.1	0.1
10202	Darwinia biflora	533	1	1	1	0.05	0.05	0.05
10202	Darwinia biflora	534	1	0.75	1	0.05	0.2	0.05
10202	Darwinia biflora	535	1	0.9	1	0.05	0.1	0.05
10202	Darwinia biflora	536	1	0.5	1	0.1	0.1	0.1
10202	Darwinia biflora	537	0.7	1	1	0.2	0.1	0.05
10202	Darwinia biflora	538	1	1	1	0.05	0.05	0.05
10202	Darwinia biflora	539	1	0.6	1	0.05	0.1	0.05
10202	Darwinia biflora	540	1	0.75	1	0.05	0.2	0.05
10202	Darwinia biflora	541	1	1	1	0.05	0.1	0.05
10202	Darwinia biflora	542	1	1	1	0.05	0.05	0.05
10202	Darwinia biflora	543	1	0.8	1	0.05	0.1	0.05
10204	Darwinia glaucophylla	544	0.5	1	1	0.1	0.05	0.05
10204	Darwinia glaucophylla	545	1	0.75	1	0.05	0.1	0.05
10204	Darwinia glaucophylla	546	0.8	1	1	0.1	0.05	0.05
10204	Darwinia glaucophylla	547	1	1	1	0.05	0.05	0.05
10204	Darwinia glaucophylla	548	1	1	1	0.05	0.05	0.05
10204	Darwinia glaucophylla	549	1	1	1	0.05	0.05	0.05
10204	Darwinia glaucophylla	550	1	1	1	0.05	0.05	0.05
10204	Darwinia glaucophylla	551	0.8	1	1	0.1	0.05	0.05
10204	Darwinia glaucophylla	552	1	1	1	0.05	0.05	0.05
10204	Darwinia glaucophylla	553	1	1	1	0.05	0.05	0.05
10204	Darwinia glaucophylla	554	1	0.75	1	0.05	0.1	0.05
10204	Darwinia glaucophylla	555	0	0	0	0.1	0.1	0.1
10205	Darwinia peduncularis	556	1	1	0.7	0.05	0.05	0.1
10205	Darwinia peduncularis	557	1	1	1	0.05	0.05	0.05
10205	Darwinia peduncularis	558	1	0.6	1	0.05	0.1	0.05
10205	Darwinia peduncularis	559	1	1	1	0.05	0.05	0.05
10205	Darwinia peduncularis	560	1	1	1	0.05	0.05	0.05
10205	Darwinia peduncularis	561	1	1	1	0.05	0.05	0.05
10205	Darwinia peduncularis	562	1	0.7	1	0.05	0.1	0.05
10205	Darwinia peduncularis	563	1	1	0.6	0.05	0.05	0.1
10205	Darwinia peduncularis	564	1	0.6	1	0.1	0.05	0.05
10205	Darwinia peduncularis	565	1	1	1	0.05	0.05	0.05
10205	Darwinia peduncularis	566	1	1	0.7	0.05	0.05	0.1
10205	Darwinia peduncularis	567	1	0.6	1	0.05	0.1	0.05
10205	Darwinia peduncularis	568	1	1	1	0.05	0.05	0.05
10205	Darwinia peduncularis	569	1	1	1	0.05	0.05	0.05
10205	Darwinia peduncularis	570	1	0.7	1	0.05	0.1	0.05
10205	Darwinia peduncularis	571	1	1	1	0.05	0.05	0.05
10206	Dasyornis brachypterus	572	1	0.5	0.9	0.05	0.1	0.05
10206	Dasyornis brachypterus	573	1	0.5	0.75	0.05	0.2	0.1
10206	Dasyornis brachypterus	574	1	0.5	0.75	0.05	0.2	0.1
10206	Dasyornis brachypterus	575	1	1	1	0.05	0.05	0.05
10206	Dasyornis brachypterus	576	1	1	1	0.05	0.05	0.05
10206	Dasyornis brachypterus	577	1	0.5	1	0.05	0.2	0.05
10206	Dasyornis brachypterus	578	0.35	0.75	0.75	0.2	0.2	0.2
10206	Dasyornis brachypterus	579	0.9	0.75	1	0.05	0.1	0.05
10206	Dasyornis brachypterus	580	1	1	1	0.05	0.05	0.05
10206	Dasyornis brachypterus	581	1	1	0.75	0.05	0.05	0.1
10206	Dasyornis brachypterus	582	1	1	0.75	0.05	0.05	0.1
10206	Dasyornis brachypterus	583	1	0.7	1	0.05	0.1	0.05
10206	Dasyornis brachypterus	584	1	0.7	1	0.05	0.1	0.05
10206	Dasyornis brachypterus	585	1	0.7	1	0.05	0.1	0.05
10206	Dasyornis brachypterus	586	1	1	1	0.05	0.05	0.05
10206	Dasyornis brachypterus	587	1	0.5	1	0.05	0.1	0.05
10209	Davidsonia johnsonii	588	1	1	1	0.05	0.05	0.05
10209	Davidsonia johnsonii	589	1	1	1	0.05	0.05	0.05
10209	Davidsonia johnsonii	590	0.75	1	1	0.1	0.05	0.05
10209	Davidsonia johnsonii	591	0.9	1	1	0.1	0.05	0.05
10209	Davidsonia johnsonii	592	1	1	1	0.05	0.05	0.05
10209	Davidsonia johnsonii	593	1	1	1	0.05	0.05	0.05
10209	Davidsonia johnsonii	594	0.75	1	1	0.05	0.05	0.05
10209	Davidsonia johnsonii	595	1	1	1	0.05	0.05	0.05
10217	Derwentia blakelyi	596	1	1	1	0.1	0.1	0.1
10217	Derwentia blakelyi	597	1	0.2	1	0.1	0.1	0.1
10217	Derwentia blakelyi	598	1	1	1	0.1	0.1	0.1
10217	Derwentia blakelyi	599	1	0.1	1	0.1	0.1	0.1
10217	Derwentia blakelyi	600	1	0.6	1	0.1	0.1	0.1
10217	Derwentia blakelyi	601	1	1	1	0.1	0.1	0.05
10217	Derwentia blakelyi	602	1	1	1	0.1	0.1	0.1
10217	Derwentia blakelyi	603	1	1	1	0.1	0.1	0.1
10217	Derwentia blakelyi	604	1	1	1	0.1	0.1	0.1
10217	Derwentia blakelyi	605	1	0.1	1	0.1	0.1	0.1
10217	Derwentia blakelyi	606	1	1	1	0.1	0.1	0.1
10217	Derwentia blakelyi	607	1	1	1	0.1	0.1	0.1
10217	Derwentia blakelyi	608	1	1	1	0.1	0.1	0.05
10218	Desmodium acanthocladum	609	1	1	1	0.1	0.1	0.1
10218	Desmodium acanthocladum	610	1	1	1	0.05	0.05	0.05
10218	Desmodium acanthocladum	611	1	1	1	0.05	0.05	0.05
10218	Desmodium acanthocladum	612	1	1	1	0.05	0.05	0.05
10218	Desmodium acanthocladum	613	1	1	1	0.05	0.05	0.05
10223	Dillwynia glaucula	614	0.75	0.75	1	0.1	0.1	0.05
10223	Dillwynia glaucula	615	1	0.6	1	0.05	0.1	0.05
10223	Dillwynia glaucula	616	1	1	1	0.05	0.05	0.05
10223	Dillwynia glaucula	617	1	1	1	0.05	0.05	0.05
10223	Dillwynia glaucula	618	0.5	1	1	0.1	0.05	0.05
10223	Dillwynia glaucula	619	1	1	1	0.05	0.05	0.05
10223	Dillwynia glaucula	620	0.5	1	1	0.1	0.1	0.1
10223	Dillwynia glaucula	621	1	1	1	0.05	0.05	0.05
10227	Diospyros mabacea	622	1	1	1	0.05	0.05	0.05
10227	Diospyros mabacea	623	1	1	1	0.1	0.1	0.05
10227	Diospyros mabacea	624	1	1	1	0.05	0.05	0.05
10227	Diospyros mabacea	625	0.5	0.9	1	0.1	0.2	0.05
10227	Diospyros mabacea	626	1	1	1	0.1	0.1	0.05
10227	Diospyros mabacea	627	1	1	1	0.05	0.05	0.05
10227	Diospyros mabacea	628	1	1	1	0.05	0.05	0.05
10227	Diospyros mabacea	629	1	1	1	0.1	0.1	0.05
10227	Diospyros mabacea	630	1	1	1	0.05	0.05	0.05
10227	Diospyros mabacea	631	0.75	1	1	0.1	0.1	0.1
10227	Diospyros mabacea	632	1	1	1	0.1	0.1	0.05
10228	Diospyros major var. ebenus	633	1	1	1	0.05	0.05	0.05
10228	Diospyros major var. ebenus	634	1	0.5	0.2	0.05	0.1	0.2
10228	Diospyros major var. ebenus	635	1	1	0.75	0.05	0.05	0.1
10228	Diospyros major var. ebenus	636	1	0.5	1	0.05	0.1	0.05
10228	Diospyros major var. ebenus	637	1	1	1	0.05	0.05	0.05
10228	Diospyros major var. ebenus	638	0.1	1	1	0.1	0.05	0.05
10228	Diospyros major var. ebenus	639	1	1	1	0.05	0.05	0.05
10228	Diospyros major var. ebenus	640	1	1	1	0.05	0.05	0.05
10233	Discaria nitida	641	0.6	0.3	1	0.1	0.1	0.05
10233	Discaria nitida	642	0.85	1	1	0.1	0.05	0.05
10233	Discaria nitida	643	1	1	1	0.05	0.05	0.05
10233	Discaria nitida	644	1	1	1	0.05	0.05	0.05
10233	Discaria nitida	645	1	1	1	0.05	0.05	0.05
10233	Discaria nitida	646	0.6	0.3	1	0.1	0.1	0.1
10233	Discaria nitida	647	0.85	1	1	0.1	0.05	0.05
10233	Discaria nitida	648	1	1	1	0.05	0.05	0.05
10233	Discaria nitida	649	1	1	1	0.05	0.05	0.05
10233	Discaria nitida	650	0.5	0.6	1	0.1	0.1	0.05
10233	Discaria nitida	651	0.85	1	1	0.1	0.05	0.05
10233	Discaria nitida	652	1	1	1	0.05	0.05	0.05
10233	Discaria nitida	653	1	1	1	0.05	0.05	0.05
10233	Discaria nitida	654	1	1	1	0.05	0.05	0.05
10233	Discaria nitida	655	0.65	0.75	1	0.1	0.1	0.05
10233	Discaria nitida	656	0.85	1	1	0.1	0.05	0.05
10233	Discaria nitida	657	1	1	1	0.05	0.05	0.05
10235	Diuris aequalis	658	1	1	1	0.05	0.05	0.05
10235	Diuris aequalis	659	1	0.6	1	0.05	0.1	0.05
10235	Diuris aequalis	660	1	1	1	0.05	0.05	0.05
10235	Diuris aequalis	661	1	1	1	0.05	0.05	0.05
10235	Diuris aequalis	662	1	1	1	0.05	0.05	0.05
10235	Diuris aequalis	663	1	1	1	0.05	0.05	0.05
10235	Diuris aequalis	664	1	1	1	0.1	0.1	0.1
10235	Diuris aequalis	665	1	1	1	0.05	0.05	0.05
10235	Diuris aequalis	666	0.5	0.75	1	0.1	0.1	0.05
10235	Diuris aequalis	667	1	1	1	0.05	0.05	0.05
10235	Diuris aequalis	668	1	1	1	0.05	0.05	0.05
10235	Diuris aequalis	669	1	1	1	0.05	0.05	0.05
10235	Diuris aequalis	670	0.9	1	1	0.1	0.05	0.05
10235	Diuris aequalis	671	1	1	1	0.05	0.05	0.05
10235	Diuris aequalis	672	0.5	1	1	0.1	0.05	0.05
10235	Diuris aequalis	673	1	1	1	0.05	0.05	0.05
10236	Diuris arenaria	674	1	1	1	0.05	0.05	0.05
10236	Diuris arenaria	675	1	0.3	1	0.05	0.1	0.05
10236	Diuris arenaria	676	1	1	1	0.05	0.05	0.05
10236	Diuris arenaria	677	1	1	1	0.05	0.05	0.05
10236	Diuris arenaria	678	1	0.3	1	0.05	0.1	0.05
10236	Diuris arenaria	679	1	0.75	1	0.05	0.05	0.1
10236	Diuris arenaria	680	1	0.75	1	0.05	0.05	0.05
10236	Diuris arenaria	681	1	1	1	0.05	0.05	0.05
10236	Diuris arenaria	682	1	1	1	0.05	0.05	0.05
10236	Diuris arenaria	683	1	0.3	1	0.05	0.1	0.05
10236	Diuris arenaria	684	1	0.7	1	0.05	0.1	0.1
10236	Diuris arenaria	685	1	0.6	1	0.1	0.1	0.1
10236	Diuris arenaria	686	1	1	1	0.05	0.05	0.05
10236	Diuris arenaria	687	0.8	1	1	0.1	0.1	0.1
10236	Diuris arenaria	688	1	1	1	0.1	0.1	0.1
10236	Diuris arenaria	689	1	1	1	0.05	0.05	0.05
10236	Diuris arenaria	690	0.5	1	1	0.1	0.05	0.05
10236	Diuris arenaria	691	1	1	1	0.05	0.05	0.05
10236	Diuris arenaria	692	1	0.5	1	0.05	0.1	0.05
10236	Diuris arenaria	693	1	1	1	0.05	0.05	0.05
10236	Diuris arenaria	694	1	0.5	1	0.05	0.1	0.05
10236	Diuris arenaria	695	1	1	1	0.05	0.05	0.05
10238	Diuris flavescens	696	1	1	1	0.05	0.05	0.05
10238	Diuris flavescens	697	1	1	1	0.05	0.05	0.05
10238	Diuris flavescens	698	1	1	1	0.05	0.05	0.05
10238	Diuris flavescens	699	1	1	0.8	0.05	0.05	0.1
10238	Diuris flavescens	700	1	1	1	0.05	0.05	0.05
10238	Diuris flavescens	701	0.5	1	1	0.05	0.1	0.1
10238	Diuris flavescens	702	1	1	0.65	0.05	0.05	0.1
10238	Diuris flavescens	703	1	1	1	0.05	0.05	0.05
10238	Diuris flavescens	704	1	1	0.65	0.05	0.05	0.1
10238	Diuris flavescens	705	0.85	0.75	0.65	0.1	0.05	0.1
10238	Diuris flavescens	706	1	1	0.55	0.05	0.05	0.1
10238	Diuris flavescens	707	1	1	1	0.05	0.05	0.05
10239	Diuris pedunculata	708	0.7	0.85	1	0.1	0.05	0.1
10239	Diuris pedunculata	709	1	1	1	0.05	0.05	0.05
10239	Diuris pedunculata	710	1	1	1	0.05	0.05	0.05
10239	Diuris pedunculata	711	0.8	1	1	0.1	0.05	0.05
10239	Diuris pedunculata	712	1	1	1	0.05	0.05	0.05
10239	Diuris pedunculata	713	1	1	1	0.05	0.05	0.05
10240	Diuris praecox	714	1	0.3	1	0.05	0.1	0.05
10240	Diuris praecox	715	1	1	1	0.05	0.05	0.05
10240	Diuris praecox	716	1	0.75	1	0.05	0.1	0.05
10240	Diuris praecox	717	1	0.75	1	0.05	0.1	0.05
10240	Diuris praecox	718	1	1	1	0.05	0.05	0.05
10240	Diuris praecox	719	1	0.8	1	0.1	0.1	0.05
10240	Diuris praecox	720	1	0.8	1	0.05	0.1	0.05
10240	Diuris praecox	721	1	1	1	0.05	0.05	0.05
10240	Diuris praecox	722	1	1	1	0.05	0.05	0.05
10240	Diuris praecox	723	1	1	1	0.05	0.05	0.05
10241	Diuris sp. aff. chrysantha	724	0.5	0.5	0.8	0.05	0.1	0.1
10241	Diuris sp. aff. chrysantha	725	1	1	1	0.05	0.05	0.05
10241	Diuris sp. aff. chrysantha	726	1	1	1	0.05	0.05	0.05
10241	Diuris sp. aff. chrysantha	727	0.6	1	1	0.1	0.05	0.05
10241	Diuris sp. aff. chrysantha	728	1	1	1	0.05	0.05	0.05
10242	Diuris sp. (Oaklands, D.L. Jones 5380)	729	1	1	1	0.05	0.05	0.05
10242	Diuris sp. (Oaklands, D.L. Jones 5380)	730	0.9	0.8	0.6	0.1	0.1	0.1
10242	Diuris sp. (Oaklands, D.L. Jones 5380)	731	1	1	1	0.05	0.05	0.05
10242	Diuris sp. (Oaklands, D.L. Jones 5380)	732	1	1	1	0.05	0.05	0.05
10242	Diuris sp. (Oaklands, D.L. Jones 5380)	733	1	1	1	0.05	0.05	0.05
10242	Diuris sp. (Oaklands, D.L. Jones 5380)	734	1	1	1	0.05	0.05	0.05
10242	Diuris sp. (Oaklands, D.L. Jones 5380)	735	1	1	1	0.05	0.05	0.05
10242	Diuris sp. (Oaklands, D.L. Jones 5380)	736	1	1	1	0.05	0.05	0.05
10242	Diuris sp. (Oaklands, D.L. Jones 5380)	737	1	1	1	0.05	0.05	0.05
10242	Diuris sp. (Oaklands, D.L. Jones 5380)	738	1	1	1	0.05	0.05	0.05
10246	Dodonaea procumbens	739	1	1	1	0.05	0.05	0.05
10246	Dodonaea procumbens	740	1	0.75	0.9	0.05	0.05	0.05
10246	Dodonaea procumbens	741	1	1	1	0.05	0.05	0.05
10246	Dodonaea procumbens	742	1	0.9	1	0.05	0.05	0.05
10246	Dodonaea procumbens	743	1	0.85	1	0.05	0.1	0.05
10246	Dodonaea procumbens	744	1	1	1	0.05	0.05	0.05
10246	Dodonaea procumbens	745	1	0.8	1	0.05	0.1	0.05
10246	Dodonaea procumbens	746	0.5	0.6	0.7	0.1	0.1	0.1
10246	Dodonaea procumbens	747	1	1	1	0.05	0.05	0.05
10246	Dodonaea procumbens	748	1	1	1	0.05	0.05	0.05
10246	Dodonaea procumbens	749	1	1	1	0.05	0.05	0.05
10246	Dodonaea procumbens	750	0.5	0.6	0.7	0.1	0.1	0.1
10246	Dodonaea procumbens	751	1	1	1	0.05	0.05	0.05
10260	Eidothea hardeniana	752	1	0.8	1	0.05	0.1	0.05
10260	Eidothea hardeniana	753	1	1	1	0.05	0.05	0.05
10261	Elaeocarpus sp. Rocky Creek	754	1	0.75	1	0.05	0.1	0.05
10261	Elaeocarpus sp. Rocky Creek	755	1	0.75	1	0.05	0.1	0.05
10261	Elaeocarpus sp. Rocky Creek	756	1	1	1	0.05	0.05	0.05
10261	Elaeocarpus sp. Rocky Creek	757	1	0.5	1	0.05	0.1	0.05
10261	Elaeocarpus sp. Rocky Creek	758	1	0.75	1	0.05	0.1	0.05
10261	Elaeocarpus sp. Rocky Creek	759	1	1	1	0.05	0.05	0.05
10261	Elaeocarpus sp. Rocky Creek	760	1	0.75	1	0.05	0.1	0.05
10261	Elaeocarpus sp. Rocky Creek	761	1	0.75	1	0.05	0.1	0.05
10261	Elaeocarpus sp. Rocky Creek	762	1	0.75	1	0.05	0.1	0.05
10261	Elaeocarpus sp. Rocky Creek	763	1	1	1	0.05	0.05	0.05
10261	Elaeocarpus sp. Rocky Creek	764	1	0.75	1	0.05	0.1	0.05
10261	Elaeocarpus sp. Rocky Creek	765	1	1	1	0.05	0.05	0.05
10262	Elaeocarpus williamsianus	766	1	1	1	0.05	0.05	0.05
10262	Elaeocarpus williamsianus	767	1	0.75	1	0.05	0.1	0.05
10262	Elaeocarpus williamsianus	768	1	1	1	0.05	0.05	0.05
10262	Elaeocarpus williamsianus	769	1	1	1	0.05	0.05	0.05
10262	Elaeocarpus williamsianus	770	1	0.75	1	0.05	0.1	0.05
10262	Elaeocarpus williamsianus	771	1	1	1	0.05	0.05	0.05
10262	Elaeocarpus williamsianus	772	1	1	1	0.05	0.05	0.05
10262	Elaeocarpus williamsianus	773	1	0.75	1	0.05	0.1	0.05
10262	Elaeocarpus williamsianus	774	0.5	0.4	0.5	0.05	0.1	0.05
10262	Elaeocarpus williamsianus	775	1	1	1	0.05	0.05	0.05
10262	Elaeocarpus williamsianus	776	1	1	1	0.05	0.05	0.05
10262	Elaeocarpus williamsianus	777	0.9	1	1	0.05	0.1	0.05
10262	Elaeocarpus williamsianus	778	1	1	1	0.05	0.05	0.05
10262	Elaeocarpus williamsianus	779	0.8	1	1	0.05	0.05	0.05
10262	Elaeocarpus williamsianus	780	1	0.5	1	0.05	0.1	0.05
10262	Elaeocarpus williamsianus	781	0.5	1	1	0.05	0.1	0.05
10262	Elaeocarpus williamsianus	782	1	1	1	0.05	0.05	0.05
10262	Elaeocarpus williamsianus	783	1	1	1	0.05	0.05	0.05
10262	Elaeocarpus williamsianus	784	1	0.5	1	0.05	0.1	0.05
10262	Elaeocarpus williamsianus	785	0.75	1	1	0.1	0.05	0.05
10262	Elaeocarpus williamsianus	786	0.75	1	1	0.05	0.1	0.05
10262	Elaeocarpus williamsianus	787	1	1	1	0.05	0.05	0.05
10262	Elaeocarpus williamsianus	788	1	1	1	0.05	0.05	0.05
10262	Elaeocarpus williamsianus	789	1	1	1	0.05	0.05	0.05
10262	Elaeocarpus williamsianus	790	0.75	1	1	0.05	0.1	0.05
10262	Elaeocarpus williamsianus	791	0.75	1	1	0.05	0.1	0.05
10262	Elaeocarpus williamsianus	792	1	1	1	0.05	0.05	0.05
10269	Endiandra floydii	793	1	1	1	0.05	0.05	0.1
10269	Endiandra floydii	794	1	0.5	1	0.05	0.1	0.05
10269	Endiandra floydii	795	1	1	1	0.05	0.05	0.05
10269	Endiandra floydii	796	1	1	1	0.05	0.05	0.05
10269	Endiandra floydii	797	1	1	1	0.05	0.05	0.05
10271	Endiandra muelleri subsp. bracteata	798	1	1	1	0.05	0.05	0.05
10271	Endiandra muelleri subsp. bracteata	799	1	1	1	0.05	0.05	0.05
10271	Endiandra muelleri subsp. bracteata	800	1	0.65	1	0.05	0.1	0.05
10271	Endiandra muelleri subsp. bracteata	801	1	1	1	0.05	0.05	0.05
10271	Endiandra muelleri subsp. bracteata	802	1	1	1	0.05	0.05	0.05
10271	Endiandra muelleri subsp. bracteata	803	1	1	1	0.05	0.05	0.05
10271	Endiandra muelleri subsp. bracteata	804	1	1	1	0.05	0.05	0.05
10271	Endiandra muelleri subsp. bracteata	805	1	1	1	0.1	0.1	0.1
10271	Endiandra muelleri subsp. bracteata	806	0.75	1	1	0.1	0.1	0.1
10271	Endiandra muelleri subsp. bracteata	807	1	1	1	0.05	0.05	0.05
10272	Epacris hamiltonii	808	1	1	1	0.05	0.05	0.05
10272	Epacris hamiltonii	809	1	1	1	0.05	0.05	0.05
10272	Epacris hamiltonii	810	1	0.1	1	0.05	0.1	0.05
10272	Epacris hamiltonii	811	0.75	0.25	0.25	0.1	0.1	0.2
10272	Epacris hamiltonii	812	1	0.85	1	0.05	0.1	0.05
10272	Epacris hamiltonii	813	1	1	1	0.1	0.1	0.05
10273	Epacris purpurascens var. purpurascens	814	1	1	1	0.05	0.05	0.05
10273	Epacris purpurascens var. purpurascens	815	1	1	1	0.05	0.05	0.05
10273	Epacris purpurascens var. purpurascens	816	1	0.7	1	0.05	0.1	0.05
10273	Epacris purpurascens var. purpurascens	817	1	1	1	0.05	0.05	0.05
10273	Epacris purpurascens var. purpurascens	818	1	1	1	0.05	0.05	0.05
10273	Epacris purpurascens var. purpurascens	819	1	0.75	1	0.05	0.1	0.05
10273	Epacris purpurascens var. purpurascens	820	0.5	1	1	0.2	0.05	0.05
10273	Epacris purpurascens var. purpurascens	821	1	0.7	1	0.05	0.1	0.05
10273	Epacris purpurascens var. purpurascens	822	1	1	1	0.05	0.05	0.05
10273	Epacris purpurascens var. purpurascens	823	1	1	1	0.05	0.05	0.05
10273	Epacris purpurascens var. purpurascens	824	1	1	1	0.05	0.05	0.05
10273	Epacris purpurascens var. purpurascens	825	1	1	1	0.05	0.05	0.05
10273	Epacris purpurascens var. purpurascens	826	1	0.7	1	0.05	0.1	0.05
10273	Epacris purpurascens var. purpurascens	827	1	1	1	0.05	0.05	0.05
10273	Epacris purpurascens var. purpurascens	828	1	1	1	0.05	0.05	0.05
10273	Epacris purpurascens var. purpurascens	829	1	1	1	0.05	0.05	0.05
10274	Epacris sparsa	830	0.6	0.6	1	0.1	0.1	0.05
10274	Epacris sparsa	831	1	1	1	0.05	0.05	0.05
10274	Epacris sparsa	832	1	1	1	0.05	0.05	0.05
10274	Epacris sparsa	833	0.6	0.6	1	0.1	0.1	0.05
10274	Epacris sparsa	834	1	1	1	0.05	0.05	0.05
10274	Epacris sparsa	835	1	1	1	0.05	0.05	0.05
10274	Epacris sparsa	836	0.6	0.6	1	0.1	0.1	0.05
10274	Epacris sparsa	837	1	1	1	0.05	0.05	0.05
10274	Epacris sparsa	838	1	1	1	0.05	0.05	0.05
10274	Epacris sparsa	839	1	1	1	0.05	0.05	0.05
10280	Esacus magnirostris	840	1	0.8	0.8	0.05	0.1	0.1
10280	Esacus magnirostris	841	1	0.85	0.8	0.05	0.05	0.05
10280	Esacus magnirostris	842	1	0.85	1	0.05	0.05	0.05
10280	Esacus magnirostris	843	1	1	1	0.05	0.05	0.05
10280	Esacus magnirostris	844	1	0.85	0.8	0.05	0.05	0.05
10280	Esacus magnirostris	845	1	0.85	1	0.05	0.05	0.05
10280	Esacus magnirostris	846	1	0.8	0.8	0.05	0.1	0.1
10280	Esacus magnirostris	847	1	1	1	0.05	0.05	0.05
10280	Esacus magnirostris	848	1	0.85	0.8	0.05	0.05	0.05
10280	Esacus magnirostris	849	1	0.85	0.8	0.05	0.05	0.05
10280	Esacus magnirostris	850	1	0.85	1	0.05	0.05	0.05
10280	Esacus magnirostris	851	0.8	0.6	0.8	0.05	0.1	0.1
10280	Esacus magnirostris	852	1	1	1	0.05	0.05	0.05
10280	Esacus magnirostris	853	1	0.85	1	0.05	0.05	0.05
10280	Esacus magnirostris	854	1	0.85	0.8	0.05	0.05	0.05
10280	Esacus magnirostris	855	1	0.8	0.8	0.05	0.1	0.1
10280	Esacus magnirostris	856	1	1	1	0.05	0.05	0.05
10280	Esacus magnirostris	857	1	1	1	0.05	0.05	0.05
10280	Esacus magnirostris	858	1	0.85	1	0.05	0.05	0.05
10280	Esacus magnirostris	859	1	1	1	0.05	0.05	0.05
10280	Esacus magnirostris	860	1	0.85	1	0.05	0.05	0.05
10280	Esacus magnirostris	861	1	0.85	0.8	0.05	0.05	0.05
10280	Esacus magnirostris	862	1	0.8	0.8	0.05	0.1	0.1
10280	Esacus magnirostris	863	1	1	1	0.05	0.05	0.05
10283	Eucalyptus aquatica	864	1	0.85	0.9	0.05	0.05	0.1
10283	Eucalyptus aquatica	865	1	0.9	1	0.05	0.05	0.05
10283	Eucalyptus aquatica	866	0.5	0.7	1	0.1	0.1	0.05
10283	Eucalyptus aquatica	867	0.5	1	1	0.05	0.1	0.05
10283	Eucalyptus aquatica	868	1	1	1	0.05	0.05	0.05
10283	Eucalyptus aquatica	869	1	0.5	1	0.05	0.1	0.05
10283	Eucalyptus aquatica	870	1	0.75	1	0.05	0.1	0.05
10283	Eucalyptus aquatica	871	1	1	1	0.05	0.05	0.05
10283	Eucalyptus aquatica	872	1	1	1	0.05	0.05	0.05
10284	Eucalyptus benthamii	873	1	1	1	0.05	0.05	0.05
10284	Eucalyptus benthamii	874	1	1	1	0.05	0.05	0.05
10284	Eucalyptus benthamii	875	1	1	1	0.05	0.05	0.05
10284	Eucalyptus benthamii	876	0.9	0.5	0.6	0.1	0.1	0.1
10284	Eucalyptus benthamii	877	1	1	1	0.05	0.05	0.05
10284	Eucalyptus benthamii	878	1	1	1	0.05	0.05	0.05
10284	Eucalyptus benthamii	879	1	1	1	0.05	0.05	0.05
10284	Eucalyptus benthamii	880	1	1	1	0.05	0.05	0.05
10284	Eucalyptus benthamii	881	1	0.5	1	0.05	0.1	0.05
10285	Eucalyptus boliviana	882	1	1	1	0.05	0.05	0.05
10285	Eucalyptus boliviana	883	1	0.7	1	0.05	0.1	0.05
10285	Eucalyptus boliviana	884	1	1	1	0.05	0.05	0.05
10285	Eucalyptus boliviana	885	1	0.5	1	0.05	0.1	0.05
10287	Eucalyptus camfieldii	886	1	0.75	1	0.05	0.1	0.05
10287	Eucalyptus camfieldii	887	1	0.8	0.75	0.05	0.1	0.2
10287	Eucalyptus camfieldii	888	1	1	1	0.05	0.1	0.05
10287	Eucalyptus camfieldii	889	1	0.6	1	0.1	0.1	0.1
10287	Eucalyptus camfieldii	890	1	1	1	0.05	0.05	0.05
10287	Eucalyptus camfieldii	891	1	0.2	0.5	0.2	0.2	0.1
10287	Eucalyptus camfieldii	892	1	1	0.75	0.05	0.05	0.2
10287	Eucalyptus camfieldii	893	1	0.6	1	0.05	0.1	0.05
10287	Eucalyptus camfieldii	894	1	1	1	0.05	0.05	0.05
10287	Eucalyptus camfieldii	895	0.85	1	1	0.1	0.05	0.05
10287	Eucalyptus camfieldii	896	1	1	1	0.05	0.05	0.05
10287	Eucalyptus camfieldii	897	1	1	0.75	0.05	0.05	0.2
10287	Eucalyptus camfieldii	898	1	0.6	1	0.05	0.1	0.05
10287	Eucalyptus camfieldii	899	1	1	1	0.05	0.05	0.05
10287	Eucalyptus camfieldii	900	1	0.6	1	0.05	0.1	0.05
10287	Eucalyptus camfieldii	901	1	1	1	0.05	0.05	0.05
10288	Eucalyptus camphora subsp. relicta	902	1	1	1	0.1	0.1	0.1
10288	Eucalyptus camphora subsp. relicta	903	1	1	1	0.1	0.1	0.05
10288	Eucalyptus camphora subsp. relicta	904	1	1	1	0.05	0.05	0.05
10288	Eucalyptus camphora subsp. relicta	905	1	0.5	0.8	0.1	0.1	0.1
10289	Eucalyptus cannonii	906	1	1	1	0.05	0.05	0.05
10289	Eucalyptus cannonii	907	1	1	1	0.05	0.05	0.05
10289	Eucalyptus cannonii	908	1	1	1	0.05	0.05	0.05
10289	Eucalyptus cannonii	909	1	1	1	0.05	0.05	0.05
10289	Eucalyptus cannonii	910	1	1	1	0.05	0.05	0.05
10289	Eucalyptus cannonii	911	1	1	1	0.05	0.05	0.05
10290	Eucalyptus canobolensis	912	1	0.5	1	0.05	0.2	0.05
10290	Eucalyptus canobolensis	913	1	1	1	0.05	0.05	0.05
10290	Eucalyptus canobolensis	914	1	0.5	1	0.05	0.1	0.05
10290	Eucalyptus canobolensis	915	1	1	1	0.05	0.05	0.05
10294	Eucalyptus fracta	916	1	0.9	1	0.05	0.05	0.05
10294	Eucalyptus fracta	917	1	1	1	0.05	0.05	0.05
10294	Eucalyptus fracta	918	1	1	1	0.05	0.05	0.05
10294	Eucalyptus fracta	919	1	1	1	0.05	0.05	0.05
10295	Eucalyptus glaucina	920	1	0.5	1	0.1	0.1	0.05
10295	Eucalyptus glaucina	921	1	0.5	1	0.05	0.2	0.1
10295	Eucalyptus glaucina	922	1	1	1	0.05	0.05	0.05
10295	Eucalyptus glaucina	923	1	0.5	1	0.05	0.1	0.05
10295	Eucalyptus glaucina	924	1	0.5	1	0.05	0.1	0.05
10295	Eucalyptus glaucina	925	1	1	1	0.05	0.05	0.05
10296	Eucalyptus imlayensis	926	1	0.5	0.7	0.05	0.1	0.1
10296	Eucalyptus imlayensis	927	1	0.5	1	0.05	0.05	0.05
10296	Eucalyptus imlayensis	928	1	1	1	0.05	0.05	0.05
10296	Eucalyptus imlayensis	929	1	0.5	1	0.1	0.1	0.1
10297	Eucalyptus kartzoffiana	930	1	0.75	1	0.05	0.1	0.05
10297	Eucalyptus kartzoffiana	931	1	1	0.75	0.05	0.05	0.1
10297	Eucalyptus kartzoffiana	932	1	1	1	0.05	0.05	0.05
10297	Eucalyptus kartzoffiana	933	1	1	1	0.05	0.05	0.05
10297	Eucalyptus kartzoffiana	934	0.7	0.85	1	0.1	0.1	0.05
10297	Eucalyptus kartzoffiana	935	1	0.5	0.5	0.05	0.1	0.1
10297	Eucalyptus kartzoffiana	936	0.7	0.5	1	0.05	0.1	0.05
10297	Eucalyptus kartzoffiana	937	1	1	1	0.05	0.05	0.05
10297	Eucalyptus kartzoffiana	938	0.9	0.75	1	0.1	0.1	0.05
10297	Eucalyptus kartzoffiana	939	1	1	1	0.05	0.05	0.05
10297	Eucalyptus kartzoffiana	940	1	0.5	1	0.1	0.05	0.05
10301	Eucalyptus microcodon	941	1	0.8	1	0.05	0.1	0.05
10301	Eucalyptus microcodon	942	1	1	1	0.05	0.05	0.05
10301	Eucalyptus microcodon	943	1	0.5	1	0.05	0.1	0.05
10302	Eucalyptus nicholii	944	1	1	1	0.1	0.1	0.1
10302	Eucalyptus nicholii	945	0.2	1	1	0.1	0.2	0.1
10302	Eucalyptus nicholii	946	1	1	1	0.05	0.05	0.05
10302	Eucalyptus nicholii	947	1	1	1	0.1	0.1	0.1
10302	Eucalyptus nicholii	948	0.2	1	1	0.1	0.2	0.1
10302	Eucalyptus nicholii	949	1	1	1	0.05	0.05	0.05
10303	Eucalyptus oresbia	950	1	0.5	1	0.05	0.2	0.05
10303	Eucalyptus oresbia	951	1	1	1	0.05	0.05	0.05
10304	Eucalyptus pachycalyx subsp. banyabba	952	1	0.7	1	0.1	0.1	0.1
10304	Eucalyptus pachycalyx subsp. banyabba	953	1	1	1	0.1	0.2	0.1
10304	Eucalyptus pachycalyx subsp. banyabba	954	1	1	1	0.1	0.1	0.05
10304	Eucalyptus pachycalyx subsp. banyabba	955	1	0.85	1	0.1	0.1	0.05
10307	Eucalyptus parvula	956	1	1	1	0.05	0.05	0.05
10307	Eucalyptus parvula	957	1	0.75	1	0.05	0.1	0.05
10307	Eucalyptus parvula	958	1	1	1	0.05	0.05	0.05
10307	Eucalyptus parvula	959	1	1	1	0.05	0.05	0.05
10307	Eucalyptus parvula	960	1	1	1	0.05	0.05	0.05
10307	Eucalyptus parvula	961	0.5	1	1	0.1	0.05	0.05
10307	Eucalyptus parvula	962	1	1	1	0.05	0.05	0.05
10307	Eucalyptus parvula	963	1	1	1	0.05	0.05	0.05
10307	Eucalyptus parvula	964	0.5	1	1	0.1	0.05	0.05
10307	Eucalyptus parvula	965	1	1	1	0.05	0.05	0.05
10308	Eucalyptus pulverulenta	966	1	0.7	1	0.05	0.1	0.05
10308	Eucalyptus pulverulenta	967	1	0.5	1	0.05	0.1	0.05
10308	Eucalyptus pulverulenta	968	1	1	1	0.05	0.05	0.05
10308	Eucalyptus pulverulenta	969	1	0.8	1	0.05	0.05	0.1
10308	Eucalyptus pulverulenta	970	1	0.85	0.9	0.05	0.1	0.05
10308	Eucalyptus pulverulenta	971	1	1	1	0.05	0.05	0.05
10308	Eucalyptus pulverulenta	972	1	0.5	1	0.05	0.1	0.05
10308	Eucalyptus pulverulenta	973	1	1	1	0.05	0.05	0.05
10308	Eucalyptus pulverulenta	974	0.5	1	1	0.05	0.1	0.05
10308	Eucalyptus pulverulenta	975	1	1	1	0.05	0.05	0.05
10308	Eucalyptus pulverulenta	976	1	1	1	0.05	0.05	0.05
10309	Eucalyptus pumila	977	1	1	1	0.1	0.1	0.05
10309	Eucalyptus pumila	978	0.85	1	1	0.1	0.1	0.1
10309	Eucalyptus pumila	979	1	1	1	0.1	0.1	0.05
10309	Eucalyptus pumila	980	1	1	1	0.1	0.1	0.1
10309	Eucalyptus pumila	981	1	1	1	0.1	0.1	0.1
10309	Eucalyptus pumila	982	1	1	1	0.1	0.1	0.05
10309	Eucalyptus pumila	983	0.5	1	1	0.1	0.2	0.1
10309	Eucalyptus pumila	984	1	0.3	1	0.1	0.1	0.1
10310	Eucalyptus recurva	985	0.5	1	1	0.05	0.1	0.05
10310	Eucalyptus recurva	986	1	0.8	1	0.05	0.05	0.05
10310	Eucalyptus recurva	987	1	1	1	0.05	0.05	0.05
10310	Eucalyptus recurva	988	0.5	1	1	0.05	0.1	0.05
10310	Eucalyptus recurva	989	1	0.85	1	0.05	0.05	0.05
10310	Eucalyptus recurva	990	1	1	1	0.05	0.05	0.05
10312	Eucalyptus rubida subsp. barbigerorum	991	1	0.75	1	0.05	0.1	0.05
10312	Eucalyptus rubida subsp. barbigerorum	992	1	1	1	0.05	0.05	0.05
10312	Eucalyptus rubida subsp. barbigerorum	993	1	0.75	1	0.05	0.1	0.05
10312	Eucalyptus rubida subsp. barbigerorum	994	0.5	1	1	0.05	0.1	0.05
10312	Eucalyptus rubida subsp. barbigerorum	995	1	1	1	0.05	0.05	0.05
10312	Eucalyptus rubida subsp. barbigerorum	996	1	0.75	1	0.05	0.1	0.05
10312	Eucalyptus rubida subsp. barbigerorum	997	1	1	1	0.05	0.05	0.05
10312	Eucalyptus rubida subsp. barbigerorum	998	1	0.75	1	0.05	0.1	0.05
10312	Eucalyptus rubida subsp. barbigerorum	999	1	1	1	0.05	0.05	0.05
10315	Eucalyptus scoparia	1000	1	1	1	0.05	0.05	0.05
10315	Eucalyptus scoparia	1001	1	1	1	0.05	0.05	0.05
10315	Eucalyptus scoparia	1002	1	1	1	0.05	0.05	0.05
10315	Eucalyptus scoparia	1003	1	1	1	0.05	0.05	0.05
10315	Eucalyptus scoparia	1004	1	0.75	1	0.05	0.1	0.05
10315	Eucalyptus scoparia	1005	1	1	1	0.05	0.05	0.05
10315	Eucalyptus scoparia	1006	1	1	1	0.05	0.05	0.05
10315	Eucalyptus scoparia	1007	1	1	1	0.05	0.05	0.05
10315	Eucalyptus scoparia	1008	0.75	0.85	1	0.1	0.05	0.05
10315	Eucalyptus scoparia	1009	1	0.75	1	0.05	0.1	0.05
10315	Eucalyptus scoparia	1010	1	1	1	0.05	0.05	0.05
10315	Eucalyptus scoparia	1011	1	0.75	1	0.05	0.05	0.05
10315	Eucalyptus scoparia	1012	1	1	1	0.05	0.05	0.05
10317	Eucalyptus sp. Cattai	1013	1	0.5	1	0.05	0.1	0.05
10317	Eucalyptus sp. Cattai	1014	1	0.5	1	0.05	0.2	0.05
10317	Eucalyptus sp. Cattai	1015	0.5	1	1	0.1	0.05	0.05
10317	Eucalyptus sp. Cattai	1016	0.5	1	1	0.1	0.05	0.05
10317	Eucalyptus sp. Cattai	1017	1	0.75	1	0.05	0.1	0.05
10317	Eucalyptus sp. Cattai	1018	1	1	1	0.05	0.05	0.05
10317	Eucalyptus sp. Cattai	1019	1	0.5	0.5	0.05	0.1	0.1
10324	Euphrasia bella	1020	0.75	1	1	0.05	0.05	0.05
10324	Euphrasia bella	1021	0.9	1	1	0.1	0.05	0.05
10324	Euphrasia bella	1022	1	0.5	1	0.05	0.1	0.05
10324	Euphrasia bella	1023	1	0.9	1	0.05	0.1	0.05
10324	Euphrasia bella	1024	0.75	0.75	0.75	0.1	0.1	0.1
10324	Euphrasia bella	1025	1	1	1	0.05	0.05	0.05
10324	Euphrasia bella	1026	0.75	1	1	0.05	0.05	0.05
10324	Euphrasia bella	1027	1	0.5	0.2	0.05	0.1	0.1
10324	Euphrasia bella	1028	1	1	1	0.05	0.05	0.05
10324	Euphrasia bella	1029	1	1	1	0.05	0.05	0.05
10326	Euphrasia ciliolata	1030	1	1	1	0.05	0.05	0.05
10326	Euphrasia ciliolata	1031	0.65	0.8	1	0.1	0.1	0.05
10326	Euphrasia ciliolata	1032	1	1	1	0.05	0.05	0.05
10326	Euphrasia ciliolata	1033	1	1	1	0.05	0.05	0.05
10326	Euphrasia ciliolata	1034	1	1	1	0.05	0.05	0.05
10326	Euphrasia ciliolata	1035	0.7	0.9	1	0.1	0.1	0.05
10326	Euphrasia ciliolata	1036	0.85	0.75	1	0.1	0.1	0.05
10326	Euphrasia ciliolata	1037	0.8	0.75	1	0.1	0.1	0.05
10326	Euphrasia ciliolata	1038	1	1	1	0.05	0.05	0.05
10326	Euphrasia ciliolata	1039	0.85	0.75	1	0.1	0.1	0.05
10326	Euphrasia ciliolata	1040	1	1	1	0.05	0.05	0.05
10326	Euphrasia ciliolata	1041	1	1	1	0.05	0.05	0.05
10329	Euphrasia scabra	1042	0.5	0.5	1	0.1	0.1	0.05
10329	Euphrasia scabra	1043	1	0.85	1	0.05	0.05	0.05
10329	Euphrasia scabra	1044	1	0.8	1	0.05	0.1	0.05
10329	Euphrasia scabra	1045	1	0.9	1	0.05	0.05	0.05
10329	Euphrasia scabra	1046	1	1	1	0.05	0.05	0.05
10329	Euphrasia scabra	1047	1	0.9	1	0.05	0.05	0.05
10329	Euphrasia scabra	1048	1	0.5	1	0.05	0.1	0.05
10329	Euphrasia scabra	1049	1	1	1	0.05	0.05	0.05
10329	Euphrasia scabra	1050	0.75	0.75	0.75	0.05	0.05	0.1
10332	Floydia praealta	1051	1	1	1	0.05	0.05	0.05
10332	Floydia praealta	1052	1	1	1	0.05	0.05	0.05
10332	Floydia praealta	1053	1	1	0.5	0.05	0.05	0.1
10332	Floydia praealta	1054	0.9	0.5	0.6	0.1	0.1	0.1
10332	Floydia praealta	1055	1	1	1	0.05	0.05	0.05
10332	Floydia praealta	1056	1	1	1	0.05	0.05	0.05
10332	Floydia praealta	1057	0.9	0.5	0.6	0.1	0.1	0.1
10332	Floydia praealta	1058	1	1	1	0.05	0.05	0.05
10334	Fontainea oraria	1059	1	1	1	0.05	0.05	0.05
10334	Fontainea oraria	1060	1	0.5	1	0.05	0.1	0.05
10334	Fontainea oraria	1061	1	0.75	1	0.05	0.1	0.05
10334	Fontainea oraria	1062	1	1	1	0.05	0.05	0.05
10334	Fontainea oraria	1063	1	0.5	1	0.05	0.05	0.05
10334	Fontainea oraria	1064	1	1	1	0.05	0.05	0.05
10334	Fontainea oraria	1065	1	1	0.8	0.05	0.05	0.05
10334	Fontainea oraria	1066	1	1	1	0.05	0.05	0.05
10334	Fontainea oraria	1067	0.75	0.75	0.75	0.1	0.1	0.1
10337	Gaultheria viridicarpa subsp. merinoensis	1068	0.85	1	1	0.05	0.05	0.05
10337	Gaultheria viridicarpa subsp. merinoensis	1069	1	1	1	0.05	0.05	0.05
10337	Gaultheria viridicarpa subsp. merinoensis	1070	1	1	1	0.05	0.05	0.05
10337	Gaultheria viridicarpa subsp. merinoensis	1071	1	0.75	1	0.05	0.1	0.05
10337	Gaultheria viridicarpa subsp. merinoensis	1072	0.75	0.75	0.75	0.1	0.1	0.1
10338	Gaultheria viridicarpa subsp. viridicarpa	1073	1	1	1	0.1	0.1	0.1
10338	Gaultheria viridicarpa subsp. viridicarpa	1074	1	1	1	0.1	0.1	0.1
10338	Gaultheria viridicarpa subsp. viridicarpa	1075	1	0.7	0.5	0.1	0.1	0.05
10338	Gaultheria viridicarpa subsp. viridicarpa	1076	1	1	1	0.1	0.1	0.05
10340	Genoplesium insignis	1077	1	0.75	1	0.05	0.05	0.05
10340	Genoplesium insignis	1078	1	1	1	0.05	0.05	0.05
10340	Genoplesium insignis	1079	1	0.85	1	0.05	0.1	0.05
10340	Genoplesium insignis	1080	1	1	1	0.05	0.05	0.05
10340	Genoplesium insignis	1081	1	0.75	1	0.05	0.1	0.05
10340	Genoplesium insignis	1082	1	0.75	1	0.05	0.05	0.05
10340	Genoplesium insignis	1083	1	1	1	0.05	0.05	0.05
10340	Genoplesium insignis	1084	1	0.75	1	0.05	0.05	0.05
10340	Genoplesium insignis	1085	1	1	1	0.05	0.05	0.05
10340	Genoplesium insignis	1086	1	1	1	0.05	0.05	0.05
10341	Genoplesium plumosum	1087	1	1	1	0.1	0.1	0.05
10341	Genoplesium plumosum	1088	0.5	1	1	0.1	0.2	0.05
10341	Genoplesium plumosum	1089	0.5	1	1	0.1	0.05	0.05
10341	Genoplesium plumosum	1090	0.9	1	0.2	0.05	0.05	0.2
10341	Genoplesium plumosum	1091	1	1	1	0.05	0.05	0.05
10341	Genoplesium plumosum	1092	1	0.9	1	0.05	0.1	0.05
10341	Genoplesium plumosum	1093	1	0.8	1	0.05	0.1	0.05
10341	Genoplesium plumosum	1094	1	1	1	0.05	0.05	0.05
10341	Genoplesium plumosum	1095	1	0.75	1	0.1	0.1	0.1
10341	Genoplesium plumosum	1096	1	1	1	0.05	0.05	0.05
10342	Genoplesium rhyoliticum	1097	1	0.5	1	0.05	0.1	0.05
10342	Genoplesium rhyoliticum	1098	0.8	1	1	0.1	0.05	0.05
10342	Genoplesium rhyoliticum	1099	1	0.5	1	0.05	0.1	0.05
10342	Genoplesium rhyoliticum	1100	1	1	1	0.05	0.05	0.05
10342	Genoplesium rhyoliticum	1101	1	0.5	1	0.05	0.1	0.05
10342	Genoplesium rhyoliticum	1102	1	1	1	0.05	0.05	0.05
10342	Genoplesium rhyoliticum	1103	0.8	1	0.2	0.1	0.05	0.1
10346	Gentiana bredboensis	1104	1	0.8	1	0.05	0.05	0.05
10346	Gentiana bredboensis	1105	1	0.7	1	0.05	0.05	0.05
10346	Gentiana bredboensis	1106	1	1	1	0.05	0.05	0.05
10346	Gentiana bredboensis	1107	1	0.8	1	0.05	0.1	0.05
10346	Gentiana bredboensis	1108	0.5	1	1	0.05	0.1	0.05
10346	Gentiana bredboensis	1109	1	1	1	0.05	0.05	0.05
10346	Gentiana bredboensis	1110	1	1	1	0.05	0.05	0.05
10346	Gentiana bredboensis	1111	0.5	0.3	1	0.05	0.2	0.05
10347	Gentiana wingecarribiensis	1112	0.7	1	1	0.1	0.1	0.1
10347	Gentiana wingecarribiensis	1113	0.1	0.2	0.2	0.2	0.2	0.2
10347	Gentiana wingecarribiensis	1114	1	1	1	0.1	0.1	0.1
10347	Gentiana wingecarribiensis	1115	1	1	1	0.1	0.1	0.05
10347	Gentiana wingecarribiensis	1116	1	1	1	0.1	0.1	0.1
10347	Gentiana wingecarribiensis	1117	1	1	1	0.1	0.2	0.1
10347	Gentiana wingecarribiensis	1118	1	1	1	0.1	0.1	0.1
10347	Gentiana wingecarribiensis	1119	1	1	1	0.1	0.1	0.1
10347	Gentiana wingecarribiensis	1120	1	1	1	0.1	0.1	0.05
10347	Gentiana wingecarribiensis	1121	1	1	1	0.1	0.1	0.1
10347	Gentiana wingecarribiensis	1122	0.2	1	1	0.1	0.1	0.1
10347	Gentiana wingecarribiensis	1123	1	1	1	0.1	0.1	0.05
10347	Gentiana wingecarribiensis	1124	1	1	1	0.1	0.1	0.1
10347	Gentiana wingecarribiensis	1125	1	1	1	0.1	0.1	0.1
10347	Gentiana wingecarribiensis	1126	1	1	1	0.1	0.1	0.05
10347	Gentiana wingecarribiensis	1127	1	1	1	0.05	0.05	0.05
10348	Gentiana wissmannii	1128	1	0.75	1	0.05	0.1	0.05
10348	Gentiana wissmannii	1129	1	1	1	0.05	0.1	0.1
10348	Gentiana wissmannii	1130	1	1	1	0.05	0.1	0.1
10348	Gentiana wissmannii	1131	1	1	1	0.1	0.1	0.1
10348	Gentiana wissmannii	1132	1	1	1	0.05	0.05	0.05
10348	Gentiana wissmannii	1133	0.75	0.75	0.75	0.2	0.2	0.2
10358	Grevillea acanthifolia subsp. paludosa	1134	1	1	1	0.05	0.05	0.05
10358	Grevillea acanthifolia subsp. paludosa	1135	1	1	1	0.1	0.1	0.1
10358	Grevillea acanthifolia subsp. paludosa	1136	1	0.2	0.2	0.05	0.1	0.1
10358	Grevillea acanthifolia subsp. paludosa	1137	0.75	0.75	0.75	0.1	0.1	0.1
10358	Grevillea acanthifolia subsp. paludosa	1138	1	1	1	0.1	0.1	0.05
10358	Grevillea acanthifolia subsp. paludosa	1139	1	0.6	1	0.1	0.2	0.1
10358	Grevillea acanthifolia subsp. paludosa	1140	1	1	1	0.1	0.1	0.05
10358	Grevillea acanthifolia subsp. paludosa	1141	1	1	1	0.05	0.05	0.05
10358	Grevillea acanthifolia subsp. paludosa	1142	1	1	1	0.1	0.1	0.1
10358	Grevillea acanthifolia subsp. paludosa	1143	1	0.8	0.8	0.1	0.1	0.1
10358	Grevillea acanthifolia subsp. paludosa	1144	0.75	0.5	0.5	0.1	0.1	0.1
10358	Grevillea acanthifolia subsp. paludosa	1145	1	1	1	0.05	0.05	0.05
10359	Grevillea banyabba	1146	1	0.8	1	0.1	0.1	0.05
10359	Grevillea banyabba	1147	1	0.75	1	0.05	0.1	0.05
10359	Grevillea banyabba	1148	1	0.9	1	0.05	0.1	0.05
10359	Grevillea banyabba	1149	1	0.7	1	0.05	0.1	0.05
10359	Grevillea banyabba	1150	1	1	1	0.05	0.05	0.05
10361	Grevillea caleyi	1151	1	0.5	1	0.05	0.1	0.05
10361	Grevillea caleyi	1152	1	1	1	0.05	0.05	0.05
10361	Grevillea caleyi	1153	1	0.5	1	0.05	0.1	0.05
10361	Grevillea caleyi	1154	0.2	0.4	1	0.05	0.2	0.05
10361	Grevillea caleyi	1155	0.8	1	0.85	0.05	0.05	0.05
10361	Grevillea caleyi	1156	1	1	1	0.05	0.05	0.05
10364	Grevillea guthrieana	1157	1	0.5	1	0.05	0.1	0.05
10364	Grevillea guthrieana	1158	1	1	1	0.05	0.05	0.05
10364	Grevillea guthrieana	1159	1	0.5	1	0.05	0.2	0.05
10364	Grevillea guthrieana	1160	0.5	1	1	0.1	0.05	0.05
10364	Grevillea guthrieana	1161	1	1	1	0.05	0.05	0.05
10364	Grevillea guthrieana	1162	1	1	1	0.05	0.05	0.05
10366	Grevillea iaspicula	1163	1	1	1	0.05	0.05	0.05
10366	Grevillea iaspicula	1164	0.85	0.8	1	0.1	0.1	0.05
10366	Grevillea iaspicula	1165	1	0.8	1	0.05	0.1	0.05
10366	Grevillea iaspicula	1166	1	0.8	1	0.05	0.1	0.05
10366	Grevillea iaspicula	1167	1	1	1	0.05	0.05	0.05
10366	Grevillea iaspicula	1168	0.9	0.75	1	0.05	0.1	0.05
10366	Grevillea iaspicula	1169	0.9	0.85	1	0.1	0.1	0.05
10366	Grevillea iaspicula	1170	0.75	1	1	0.1	0.05	0.05
10366	Grevillea iaspicula	1171	1	0.75	1	0.05	0.1	0.05
10366	Grevillea iaspicula	1172	1	1	1	0.05	0.05	0.05
10366	Grevillea iaspicula	1173	0.2	1	1	0.1	0.05	0.05
10366	Grevillea iaspicula	1174	1	1	1	0.05	0.05	0.05
10366	Grevillea iaspicula	1175	1	1	1	0.05	0.05	0.05
10366	Grevillea iaspicula	1176	1	0.8	1	0.05	0.1	0.05
10366	Grevillea iaspicula	1177	0.2	1	1	0.1	0.05	0.05
10366	Grevillea iaspicula	1178	1	1	1	0.05	0.05	0.05
10366	Grevillea iaspicula	1179	1	1	1	0.05	0.05	0.05
10366	Grevillea iaspicula	1180	1	0.5	1	0.05	0.05	0.05
10366	Grevillea iaspicula	1181	1	0.8	1	0.05	0.1	0.05
10366	Grevillea iaspicula	1182	1	1	1	0.05	0.05	0.05
10366	Grevillea iaspicula	1183	0.5	1	1	0.1	0.05	0.05
10366	Grevillea iaspicula	1184	1	1	1	0.05	0.05	0.05
10366	Grevillea iaspicula	1185	1	1	1	0.05	0.05	0.05
10366	Grevillea iaspicula	1186	1	1	1	0.05	0.05	0.05
10366	Grevillea iaspicula	1187	1	1	1	0.05	0.05	0.05
10366	Grevillea iaspicula	1188	1	0.3	0.9	0.05	0.1	0.1
10366	Grevillea iaspicula	1189	1	1	1	0.05	0.05	0.05
10367	Grevillea juniperina subsp. juniperina	1190	1	1	1	0.1	0.1	0.05
10367	Grevillea juniperina subsp. juniperina	1191	1	0.8	1	0.05	0.1	0.05
10367	Grevillea juniperina subsp. juniperina	1192	0.8	1	1	0.1	0.05	0.05
10367	Grevillea juniperina subsp. juniperina	1193	1	0.75	1	0.1	0.1	0.1
10367	Grevillea juniperina subsp. juniperina	1194	0.75	0.5	1	0.1	0.1	0.05
10367	Grevillea juniperina subsp. juniperina	1195	1	1	1	0.05	0.05	0.05
10367	Grevillea juniperina subsp. juniperina	1196	1	0.8	1	0.05	0.1	0.05
10367	Grevillea juniperina subsp. juniperina	1197	1	0.75	1	0.05	0.1	0.05
10367	Grevillea juniperina subsp. juniperina	1198	0.65	0.75	1	0.1	0.1	0.05
10367	Grevillea juniperina subsp. juniperina	1199	0.75	0.8	1	0.1	0.1	0.2
10367	Grevillea juniperina subsp. juniperina	1200	1	1	1	0.05	0.05	0.05
10367	Grevillea juniperina subsp. juniperina	1201	1	1	1	0.05	0.05	0.05
10367	Grevillea juniperina subsp. juniperina	1202	1	0.8	1	0.1	0.1	0.05
10367	Grevillea juniperina subsp. juniperina	1203	0.65	0.65	1	0.1	0.1	0.05
10367	Grevillea juniperina subsp. juniperina	1204	1	0.75	1	0.05	0.05	0.05
10367	Grevillea juniperina subsp. juniperina	1205	0.75	0.8	1	0.1	0.1	0.05
10367	Grevillea juniperina subsp. juniperina	1206	1	1	1	0.05	0.05	0.05
10369	Grevillea masonii	1207	0.5	1	1	0.1	0.05	0.05
10369	Grevillea masonii	1208	1	0.75	1	0.05	0.1	0.05
10369	Grevillea masonii	1209	1	1	1	0.05	0.05	0.05
10369	Grevillea masonii	1210	1	1	1	0.05	0.05	0.05
10369	Grevillea masonii	1211	0.5	1	1	0.05	0.05	0.05
10369	Grevillea masonii	1212	1	1	1	0.05	0.05	0.05
10369	Grevillea masonii	1213	1	1	1	0.05	0.05	0.05
10369	Grevillea masonii	1214	1	1	1	0.05	0.05	0.05
10369	Grevillea masonii	1215	1	1	1	0.05	0.05	0.05
10370	Grevillea mollis	1216	1	0.6	0.3	0.05	0.2	0.2
10370	Grevillea mollis	1217	1	1	1	0.05	0.05	0.05
10370	Grevillea mollis	1218	1	0.5	1	0.05	0.1	0.05
10371	Grevillea molyneuxii	1219	1	1	1	0.05	0.05	0.05
10371	Grevillea molyneuxii	1220	1	1	1	0.05	0.05	0.05
10371	Grevillea molyneuxii	1221	1	0.6	1	0.05	0.1	0.05
10371	Grevillea molyneuxii	1222	1	0.75	1	0.05	0.1	0.05
10371	Grevillea molyneuxii	1223	1	1	1	0.05	0.05	0.05
10372	Grevillea obtusiflora	1224	1	0.7	1	0.1	0.1	0.1
10372	Grevillea obtusiflora	1225	1	1	1	0.1	0.1	0.1
10372	Grevillea obtusiflora	1226	0.5	1	1	0.2	0.2	0.1
10372	Grevillea obtusiflora	1227	1	1	1	0.1	0.1	0.05
10372	Grevillea obtusiflora	1228	1	1	1	0.1	0.1	0.05
10373	Grevillea parviflora subsp. parviflora	1229	0.85	1	1	0.1	0.05	0.05
10373	Grevillea parviflora subsp. parviflora	1230	1	1	1	0.05	0.05	0.05
10373	Grevillea parviflora subsp. parviflora	1231	0.75	1	1	0.1	0.1	0.1
10373	Grevillea parviflora subsp. parviflora	1232	1	0.5	1	0.05	0.1	0.05
10373	Grevillea parviflora subsp. parviflora	1233	1	1	1	0.05	0.05	0.05
10373	Grevillea parviflora subsp. parviflora	1234	1	0.5	1	0.05	0.1	0.05
10373	Grevillea parviflora subsp. parviflora	1235	1	1	1	0.05	0.05	0.05
10373	Grevillea parviflora subsp. parviflora	1236	1	1	1	0.05	0.05	0.05
10373	Grevillea parviflora subsp. parviflora	1237	1	1	1	0.05	0.05	0.05
10373	Grevillea parviflora subsp. parviflora	1238	0.5	1	1	0.1	0.05	0.05
10373	Grevillea parviflora subsp. parviflora	1239	1	1	1	0.05	0.05	0.05
10373	Grevillea parviflora subsp. parviflora	1240	1	1	1	0.05	0.05	0.05
10373	Grevillea parviflora subsp. parviflora	1241	1	1	1	0.05	0.05	0.05
10373	Grevillea parviflora subsp. parviflora	1242	1	0.75	1	0.05	0.1	0.05
10373	Grevillea parviflora subsp. parviflora	1243	1	1	1	0.05	0.05	0.05
10373	Grevillea parviflora subsp. parviflora	1244	1	1	1	0.05	0.05	0.05
10373	Grevillea parviflora subsp. parviflora	1245	1	1	1	0.05	0.05	0.05
10373	Grevillea parviflora subsp. parviflora	1246	1	1	1	0.05	0.05	0.05
10374	Grevillea parviflora subsp. supplicans	1247	0.5	1	1	0.1	0.1	0.1
10374	Grevillea parviflora subsp. supplicans	1248	1	1	1	0.05	0.05	0.05
10374	Grevillea parviflora subsp. supplicans	1249	1	0.9	1	0.05	0.1	0.05
10374	Grevillea parviflora subsp. supplicans	1250	1	1	1	0.1	0.1	0.1
10374	Grevillea parviflora subsp. supplicans	1251	1	1	1	0.1	0.1	0.1
10374	Grevillea parviflora subsp. supplicans	1252	1	1	1	0.05	0.05	0.05
10374	Grevillea parviflora subsp. supplicans	1253	0.8	1	1	0.1	0.1	0.1
10374	Grevillea parviflora subsp. supplicans	1254	1	0.6	1	0.05	0.1	0.05
10374	Grevillea parviflora subsp. supplicans	1255	1	1	1	0.05	0.05	0.05
10374	Grevillea parviflora subsp. supplicans	1256	1	1	1	0.05	0.05	0.05
10374	Grevillea parviflora subsp. supplicans	1257	1	1	1	0.1	0.1	0.1
10374	Grevillea parviflora subsp. supplicans	1258	1	1	1	0.05	0.05	0.05
10374	Grevillea parviflora subsp. supplicans	1259	0.5	1	1	0.1	0.05	0.05
10374	Grevillea parviflora subsp. supplicans	1260	1	1	1	0.05	0.05	0.05
10374	Grevillea parviflora subsp. supplicans	1261	1	1	1	0.05	0.05	0.05
10374	Grevillea parviflora subsp. supplicans	1262	1	1	1	0.05	0.05	0.05
10374	Grevillea parviflora subsp. supplicans	1263	1	1	1	0.1	0.1	0.1
10374	Grevillea parviflora subsp. supplicans	1264	1	1	1	0.1	0.1	0.1
10374	Grevillea parviflora subsp. supplicans	1265	1	1	1	0.1	0.1	0.1
10374	Grevillea parviflora subsp. supplicans	1266	1	1	1	0.05	0.05	0.05
10374	Grevillea parviflora subsp. supplicans	1267	1	0.5	1	0.05	0.1	0.05
10374	Grevillea parviflora subsp. supplicans	1268	1	0.9	1	0.05	0.1	0.05
10374	Grevillea parviflora subsp. supplicans	1269	1	1	1	0.05	0.05	0.05
10374	Grevillea parviflora subsp. supplicans	1270	1	1	1	0.05	0.05	0.05
10374	Grevillea parviflora subsp. supplicans	1271	0.5	1	1	0.1	0.05	0.05
10374	Grevillea parviflora subsp. supplicans	1272	1	1	1	0.05	0.05	0.05
10374	Grevillea parviflora subsp. supplicans	1273	1	1	1	0.05	0.05	0.05
10374	Grevillea parviflora subsp. supplicans	1274	1	1	1	0.05	0.05	0.05
10375	Grevillea quadricauda	1275	1	0.5	1	0.05	0.1	0.05
10375	Grevillea quadricauda	1276	1	1	1	0.05	0.05	0.05
10375	Grevillea quadricauda	1277	1	1	1	0.05	0.05	0.05
10375	Grevillea quadricauda	1278	1	1	1	0.05	0.05	0.05
10376	Grevillea renwickiana	1279	1	0.8	1	0.1	0.2	0.1
10376	Grevillea renwickiana	1280	1	1	1	0.1	0.1	0.1
10376	Grevillea renwickiana	1281	1	0.7	1	0.1	0.2	0.2
10376	Grevillea renwickiana	1282	1	1	1	0.1	0.1	0.2
10376	Grevillea renwickiana	1283	1	1	1	0.1	0.1	0.05
10376	Grevillea renwickiana	1284	0.75	1	1	0.1	0.1	0.1
10376	Grevillea renwickiana	1285	1	1	1	0.1	0.1	0.05
10377	Grevillea rhizomatosa	1286	1	1	1	0.1	0.1	0.1
10377	Grevillea rhizomatosa	1287	1	1	1	0.1	0.1	0.05
10377	Grevillea rhizomatosa	1288	1	1	1	0.1	0.1	0.1
10377	Grevillea rhizomatosa	1289	1	1	1	0.1	0.1	0.1
10377	Grevillea rhizomatosa	1290	0.8	0.8	1	0.1	0.1	0.1
10377	Grevillea rhizomatosa	1291	1	1	1	0.1	0.1	0.05
10378	Grevillea rivularis	1292	1	0.75	1	0.1	0.1	0.1
10378	Grevillea rivularis	1293	1	0.8	1	0.05	0.2	0.05
10378	Grevillea rivularis	1294	1	1	1	0.1	0.1	0.05
10378	Grevillea rivularis	1295	1	0.5	1	0.1	0.2	0.1
10378	Grevillea rivularis	1296	0.75	0.75	0.75	0.1	0.1	0.1
10378	Grevillea rivularis	1297	1	1	1	0.1	0.1	0.1
10380	Grevillea shiressii	1298	1	1	1	0.05	0.05	0.05
10380	Grevillea shiressii	1299	1	1	1	0.05	0.05	0.05
10380	Grevillea shiressii	1300	1	1	1	0.05	0.05	0.05
10380	Grevillea shiressii	1301	1	1	1	0.05	0.05	0.05
10380	Grevillea shiressii	1302	0.85	1	1	0.1	0.05	0.05
10380	Grevillea shiressii	1303	1	1	1	0.05	0.05	0.05
10380	Grevillea shiressii	1304	1	1	1	0.05	0.05	0.05
10380	Grevillea shiressii	1305	1	0.9	0.9	0.05	0.1	0.1
10380	Grevillea shiressii	1306	1	1	1	0.05	0.05	0.05
10381	Grevillea wilkinsonii	1307	1	1	1	0.05	0.05	0.05
10381	Grevillea wilkinsonii	1308	0.3	1	1	0.1	0.1	0.1
10381	Grevillea wilkinsonii	1309	0.6	1	1	0.1	0.05	0.05
10381	Grevillea wilkinsonii	1310	0.75	0.75	0.75	0.1	0.1	0.1
10381	Grevillea wilkinsonii	1311	1	1	1	0.05	0.05	0.05
10381	Grevillea wilkinsonii	1312	0.8	0.75	0.75	0.1	0.1	0.1
10381	Grevillea wilkinsonii	1313	1	0.5	1	0.05	0.1	0.05
10381	Grevillea wilkinsonii	1314	0.8	1	1	0.1	0.05	0.05
10381	Grevillea wilkinsonii	1315	1	1	1	0.05	0.05	0.05
10386	Haematopus longirostris	1316	1	0.85	0.8	0.05	0.05	0.05
10386	Haematopus longirostris	1317	1	0.85	1	0.05	0.05	0.05
10386	Haematopus longirostris	1318	1	0.6	1	0.05	0.05	0.05
10386	Haematopus longirostris	1319	1	1	1	0.05	0.05	0.05
10386	Haematopus longirostris	1320	1	0.85	0.8	0.05	0.05	0.05
10386	Haematopus longirostris	1321	1	0.85	1	0.05	0.05	0.05
10386	Haematopus longirostris	1322	1	0.6	1	0.05	0.05	0.05
10386	Haematopus longirostris	1323	1	0.85	0.8	0.05	0.05	0.05
10386	Haematopus longirostris	1324	1	0.85	0.8	0.05	0.05	0.05
10386	Haematopus longirostris	1325	1	0.85	1	0.05	0.05	0.05
10386	Haematopus longirostris	1326	1	0.6	1	0.05	0.05	0.05
10386	Haematopus longirostris	1327	1	1	1	0.05	0.05	0.05
10386	Haematopus longirostris	1328	1	0.85	0.8	0.05	0.05	0.05
10386	Haematopus longirostris	1329	1	0.85	1	0.05	0.05	0.05
10386	Haematopus longirostris	1330	1	0.6	1	0.05	0.05	0.05
10386	Haematopus longirostris	1331	1	1	1	0.05	0.05	0.05
10386	Haematopus longirostris	1332	0.5	0.5	0.65	0.1	0.05	0.05
10386	Haematopus longirostris	1333	1	0.85	1	0.05	0.05	0.05
10386	Haematopus longirostris	1334	1	0.6	1	0.05	0.05	0.05
10386	Haematopus longirostris	1335	1	1	1	0.05	0.05	0.05
10386	Haematopus longirostris	1336	1	0.85	0.8	0.05	0.05	0.05
10386	Haematopus longirostris	1337	1	0.85	1	0.05	0.05	0.05
10386	Haematopus longirostris	1338	1	0.6	1	0.05	0.05	0.05
10386	Haematopus longirostris	1339	1	1	1	0.05	0.05	0.05
10386	Haematopus longirostris	1340	1	0.85	0.8	0.05	0.05	0.05
10386	Haematopus longirostris	1341	1	0.85	1	0.05	0.05	0.05
10386	Haematopus longirostris	1342	1	0.6	1	0.05	0.05	0.05
10386	Haematopus longirostris	1343	1	1	1	0.05	0.05	0.05
10386	Haematopus longirostris	1344	1	0.85	0.8	0.05	0.05	0.05
10386	Haematopus longirostris	1345	1	0.85	1	0.05	0.05	0.05
10386	Haematopus longirostris	1346	1	1	1	0.05	0.05	0.05
10387	Hakea archaeoides	1347	1	0.7	1	0.05	0.1	0.05
10387	Hakea archaeoides	1348	1	1	1	0.05	0.05	0.05
10387	Hakea archaeoides	1349	1	1	1	0.05	0.05	0.05
10388	Hakea dohertyi	1350	1	0.7	1	0.1	0.1	0.1
10388	Hakea dohertyi	1351	1	1	1	0.1	0.1	0.05
10390	Hakea pulvinifera	1352	1	1	1	0.05	0.2	0.05
10390	Hakea pulvinifera	1353	1	0.75	1	0.05	0.1	0.05
10390	Hakea pulvinifera	1354	1	0.8	0.8	0.05	0.1	0.1
10390	Hakea pulvinifera	1355	1	0.5	1	0.05	0.05	0.05
10390	Hakea pulvinifera	1356	1	1	1	0.05	0.05	0.05
10394	Haloragodendron lucasii	1357	1	0.75	1	0.05	0.1	0.1
10394	Haloragodendron lucasii	1358	1	1	1	0.05	0.05	0.05
10394	Haloragodendron lucasii	1359	1	0.8	1	0.05	0.1	0.1
10394	Haloragodendron lucasii	1360	1	1	1	0.05	0.05	0.05
10394	Haloragodendron lucasii	1361	1	0.75	1	0.05	0.1	0.1
10394	Haloragodendron lucasii	1362	1	1	1	0.05	0.05	0.05
10394	Haloragodendron lucasii	1363	1	0.8	1	0.05	0.1	0.1
10394	Haloragodendron lucasii	1364	1	0.75	1	0.1	0.1	0.05
10394	Haloragodendron lucasii	1365	1	1	1	0.05	0.05	0.05
10394	Haloragodendron lucasii	1366	0.1	0.75	0.5	0.1	0.1	0.1
10402	Hibbertia puberula	1367	1	0.5	1	0.05	0.1	0.05
10402	Hibbertia puberula	1368	1	1	1	0.05	0.05	0.05
10402	Hibbertia puberula	1369	1	0.5	1	0.05	0.1	0.05
10402	Hibbertia puberula	1370	1	1	1	0.05	0.05	0.05
10402	Hibbertia puberula	1371	1	0.5	1	0.05	0.1	0.05
10402	Hibbertia puberula	1372	1	0.5	1	0.05	0.1	0.05
10402	Hibbertia puberula	1373	1	1	1	0.05	0.05	0.05
10402	Hibbertia puberula	1374	1	1	0.75	0.05	0.05	0.05
10402	Hibbertia puberula	1375	1	1	0.75	0.05	0.05	0.05
10402	Hibbertia puberula	1376	1	1	1	0.05	0.05	0.05
10402	Hibbertia puberula	1377	1	1	1	0.05	0.05	0.05
10402	Hibbertia puberula	1378	1	1	1	0.05	0.05	0.05
10402	Hibbertia puberula	1379	1	1	1	0.1	0.1	0.1
10402	Hibbertia puberula	1380	1	1	1	0.05	0.05	0.05
10403	Hibbertia superans	1381	1	0.75	1	0.1	0.1	0.1
10403	Hibbertia superans	1382	1	0.85	1	0.1	0.1	0.1
10403	Hibbertia superans	1383	1	0.75	1	0.1	0.1	0.1
10403	Hibbertia superans	1384	1	1	1	0.1	0.1	0.1
10403	Hibbertia superans	1385	1	1	1	0.1	0.1	0.05
10403	Hibbertia superans	1386	0.5	1	1	0.1	0.1	0.1
10403	Hibbertia superans	1387	1	1	1	0.1	0.1	0.05
10403	Hibbertia superans	1388	0.5	1	1	0.1	0.05	0.05
10403	Hibbertia superans	1389	1	0.5	1	0.1	0.1	0.1
10403	Hibbertia superans	1390	1	0.6	1	0.1	0.1	0.1
10403	Hibbertia superans	1391	1	0.6	1	0.1	0.1	0.1
10403	Hibbertia superans	1392	1	0.6	1	0.1	0.1	0.1
10403	Hibbertia superans	1393	1	1	1	0.1	0.1	0.1
10403	Hibbertia superans	1394	0.5	1	1	0.1	0.1	0.1
10403	Hibbertia superans	1395	1	1	1	0.1	0.1	0.1
10403	Hibbertia superans	1396	1	1	1	0.1	0.1	0.1
10403	Hibbertia superans	1397	1	1	1	0.1	0.1	0.05
10403	Hibbertia superans	1398	1	1	1	0.1	0.1	0.1
10403	Hibbertia superans	1399	1	1	1	0.1	0.1	0.1
10403	Hibbertia superans	1400	1	0.6	1	0.1	0.1	0.1
10403	Hibbertia superans	1401	1	1	1	0.1	0.1	0.05
10403	Hibbertia superans	1402	1	1	1	0.1	0.1	0.1
10403	Hibbertia superans	1403	1	0.5	0.5	0.1	0.2	0.2
10408	Homoranthus croftianus	1404	1	0.7	1	0.05	0.1	0.05
10408	Homoranthus croftianus	1405	0.85	1	1	0.05	0.1	0.05
10408	Homoranthus croftianus	1406	1	1	1	0.05	0.05	0.05
10408	Homoranthus croftianus	1407	0.75	0.75	0.75	0.1	0.1	0.1
10413	Hoplocephalus bungaroides	1408	0.7	0.9	1	0.2	0.05	0.05
10413	Hoplocephalus bungaroides	1409	1	0.3	1	0.05	0.1	0.05
10413	Hoplocephalus bungaroides	1410	0.7	0.9	1	0.1	0.1	0.05
10413	Hoplocephalus bungaroides	1411	1	1	1	0.05	0.05	0.05
10413	Hoplocephalus bungaroides	1412	1	1	1	0.05	0.05	0.05
10413	Hoplocephalus bungaroides	1413	1	0.25	1	0.05	0.2	0.05
10413	Hoplocephalus bungaroides	1414	1	0.7	1	0.05	0.05	0.05
10413	Hoplocephalus bungaroides	1415	1	1	1	0.05	0.05	0.05
10413	Hoplocephalus bungaroides	1416	1	0.7	1	0.05	0.1	0.05
10413	Hoplocephalus bungaroides	1417	1	1	1	0.05	0.05	0.05
10413	Hoplocephalus bungaroides	1418	1	1	1	0.05	0.05	0.05
10417	Hygrocybe anomala var. ianthinomarginata	1419	1	0.6	0.8	0.05	0.2	0.1
10417	Hygrocybe anomala var. ianthinomarginata	1420	1	0.5	1	0.05	0.1	0.05
10417	Hygrocybe anomala var. ianthinomarginata	1421	1	1	1	0.05	0.05	0.05
10417	Hygrocybe anomala var. ianthinomarginata	1422	1	0.5	1	0.1	0.2	0.1
10417	Hygrocybe anomala var. ianthinomarginata	1423	1	0.85	1	0.05	0.1	0.05
10417	Hygrocybe anomala var. ianthinomarginata	1424	1	0.5	1	0.05	0.2	0.05
10417	Hygrocybe anomala var. ianthinomarginata	1425	1	1	1	0.05	0.05	0.05
10417	Hygrocybe anomala var. ianthinomarginata	1426	1	1	1	0.05	0.05	0.05
10417	Hygrocybe anomala var. ianthinomarginata	1427	1	0.75	1	0.05	0.1	0.05
10417	Hygrocybe anomala var. ianthinomarginata	1428	1	1	1	0.05	0.05	0.05
10418	Hygrocybe aurantipes	1429	1	0.6	0.8	0.05	0.2	0.1
10418	Hygrocybe aurantipes	1430	1	0.5	1	0.05	0.1	0.05
10418	Hygrocybe aurantipes	1431	1	0.75	1	0.05	0.05	0.05
10418	Hygrocybe aurantipes	1432	1	0.5	1	0.05	0.2	0.05
10418	Hygrocybe aurantipes	1433	1	1	1	0.05	0.05	0.05
10418	Hygrocybe aurantipes	1434	1	0.5	1	0.05	0.2	0.05
10418	Hygrocybe aurantipes	1435	1	1	1	0.05	0.05	0.05
10418	Hygrocybe aurantipes	1436	1	0.75	1	0.05	0.1	0.05
10418	Hygrocybe aurantipes	1437	1	0.75	1	0.05	0.1	0.05
10418	Hygrocybe aurantipes	1438	1	1	1	0.05	0.05	0.05
10419	Hygrocybe austropratensis	1439	1	0.6	0.8	0.05	0.2	0.1
10419	Hygrocybe austropratensis	1440	1	0.5	1	0.05	0.1	0.05
10419	Hygrocybe austropratensis	1441	1	0.75	1	0.05	0.05	0.05
10419	Hygrocybe austropratensis	1442	1	0.5	1	0.05	0.2	0.05
10419	Hygrocybe austropratensis	1443	1	1	1	0.05	0.05	0.05
10419	Hygrocybe austropratensis	1444	1	0.5	1	0.05	0.2	0.05
10419	Hygrocybe austropratensis	1445	1	1	1	0.05	0.05	0.05
10419	Hygrocybe austropratensis	1446	1	0.75	1	0.05	0.1	0.05
10419	Hygrocybe austropratensis	1447	1	0.75	1	0.05	0.1	0.05
10419	Hygrocybe austropratensis	1448	1	1	1	0.05	0.05	0.05
10420	Hygrocybe collucera	1449	1	0.6	0.8	0.05	0.2	0.1
10420	Hygrocybe collucera	1450	1	0.5	1	0.05	0.1	0.05
10420	Hygrocybe collucera	1451	1	0.75	1	0.05	0.05	0.05
10420	Hygrocybe collucera	1452	1	0.5	1	0.05	0.2	0.05
10420	Hygrocybe collucera	1453	1	1	1	0.05	0.05	0.05
10420	Hygrocybe collucera	1454	1	0.5	1	0.05	0.2	0.05
10420	Hygrocybe collucera	1455	1	1	1	0.05	0.05	0.05
10421	Hygrocybe griseoramosa	1456	1	0.6	0.8	0.05	0.2	0.1
10421	Hygrocybe griseoramosa	1457	1	0.5	1	0.05	0.1	0.05
10421	Hygrocybe griseoramosa	1458	1	0.75	1	0.05	0.05	0.05
10421	Hygrocybe griseoramosa	1459	1	0.5	1	0.05	0.2	0.05
10421	Hygrocybe griseoramosa	1460	1	1	1	0.05	0.05	0.05
10421	Hygrocybe griseoramosa	1461	1	0.5	1	0.05	0.2	0.05
10421	Hygrocybe griseoramosa	1462	1	1	1	0.05	0.05	0.05
10422	Hygrocybe lanecovensis	1463	1	0.6	0.8	0.05	0.2	0.1
10422	Hygrocybe lanecovensis	1464	1	0.5	1	0.05	0.1	0.05
10422	Hygrocybe lanecovensis	1465	1	0.75	1	0.05	0.05	0.05
10422	Hygrocybe lanecovensis	1466	1	0.5	1	0.05	0.2	0.05
10422	Hygrocybe lanecovensis	1467	1	1	1	0.05	0.05	0.05
10422	Hygrocybe lanecovensis	1468	1	0.5	1	0.05	0.2	0.05
10422	Hygrocybe lanecovensis	1469	1	1	1	0.05	0.05	0.05
10423	Hygrocybe reesiae	1470	1	0.6	0.8	0.05	0.2	0.1
10423	Hygrocybe reesiae	1471	1	0.5	1	0.05	0.1	0.05
10423	Hygrocybe reesiae	1472	1	0.75	1	0.05	0.05	0.05
10423	Hygrocybe reesiae	1473	1	0.5	1	0.05	0.2	0.05
10423	Hygrocybe reesiae	1474	1	1	1	0.05	0.05	0.05
10423	Hygrocybe reesiae	1475	1	0.5	1	0.05	0.2	0.05
10423	Hygrocybe reesiae	1476	1	1	1	0.05	0.05	0.05
10423	Hygrocybe reesiae	1477	1	0.75	1	0.05	0.1	0.05
10423	Hygrocybe reesiae	1478	1	0.65	1	0.05	0.1	0.05
10423	Hygrocybe reesiae	1479	1	1	1	0.05	0.05	0.05
10437	Irenepharsus trypherus	1480	1	0.75	1	0.05	0.1	0.05
10437	Irenepharsus trypherus	1481	1	1	1	0.05	0.05	0.05
10437	Irenepharsus trypherus	1482	1	1	1	0.05	0.05	0.05
10437	Irenepharsus trypherus	1483	1	0.75	1	0.05	0.1	0.05
10437	Irenepharsus trypherus	1484	0.5	1	1	0.05	0.1	0.05
10437	Irenepharsus trypherus	1485	1	1	1	0.05	0.05	0.05
10437	Irenepharsus trypherus	1486	1	0.75	1	0.05	0.1	0.05
10437	Irenepharsus trypherus	1487	1	0.75	1	0.05	0.05	0.05
10437	Irenepharsus trypherus	1488	1	0.75	1	0.05	0.1	0.05
10437	Irenepharsus trypherus	1489	1	1	1	0.05	0.05	0.05
10437	Irenepharsus trypherus	1490	1	1	1	0.1	0.1	0.1
10437	Irenepharsus trypherus	1491	1	1	1	0.05	0.05	0.05
10437	Irenepharsus trypherus	1492	1	0.8	1	0.05	0.05	0.05
10437	Irenepharsus trypherus	1493	1	1	1	0.05	0.05	0.05
10437	Irenepharsus trypherus	1494	1	0.75	1	0.05	0.1	0.05
10437	Irenepharsus trypherus	1495	0.8	0.75	1	0.1	0.1	0.05
10437	Irenepharsus trypherus	1496	0.5	1	1	0.05	0.1	0.05
10437	Irenepharsus trypherus	1497	1	1	1	0.05	0.05	0.05
10438	Isoglossa eranthemoides	1498	1	1	1	0.05	0.05	0.05
10438	Isoglossa eranthemoides	1499	1	1	1	0.05	0.05	0.05
10438	Isoglossa eranthemoides	1500	1	0.75	1	0.05	0.05	0.05
10438	Isoglossa eranthemoides	1501	1	1	1	0.05	0.05	0.05
10438	Isoglossa eranthemoides	1502	1	1	1	0.05	0.05	0.05
10438	Isoglossa eranthemoides	1503	1	1	1	0.05	0.05	0.05
10438	Isoglossa eranthemoides	1504	1	1	1	0.05	0.05	0.05
10438	Isoglossa eranthemoides	1505	1	0.75	1	0.05	0.1	0.05
10438	Isoglossa eranthemoides	1506	1	1	1	0.05	0.05	0.05
10439	Isoodon obesulus obesulus	1507	1	1	0.7	0.05	0.1	0.1
10439	Isoodon obesulus obesulus	1508	1	0.75	0.7	0.05	0.1	0.1
10439	Isoodon obesulus obesulus	1509	1	0.8	0.7	0.05	0.1	0.05
10439	Isoodon obesulus obesulus	1510	1	1	1	0.05	0.05	0.05
10439	Isoodon obesulus obesulus	1511	1	0.7	1	0.05	0.1	0.05
10439	Isoodon obesulus obesulus	1512	1	0.75	1	0.05	0.1	0.05
10439	Isoodon obesulus obesulus	1513	1	0.75	0.7	0.05	0.1	0.05
10439	Isoodon obesulus obesulus	1514	1	1	1	0.05	0.05	0.05
10439	Isoodon obesulus obesulus	1515	1	0.8	0.3	0.05	0.2	0.2
10439	Isoodon obesulus obesulus	1516	0.8	1	0.7	0.05	0.1	0.1
10439	Isoodon obesulus obesulus	1517	1	0.8	0.7	0.05	0.1	0.1
10439	Isoodon obesulus obesulus	1518	1	1	1	0.05	0.05	0.05
10440	Isopogon fletcheri	1519	0.75	0.85	1	0.1	0.1	0.05
10440	Isopogon fletcheri	1520	1	0.75	1	0.05	0.1	0.05
10440	Isopogon fletcheri	1521	1	0.6	1	0.05	0.05	0.05
10440	Isopogon fletcheri	1522	1	0.75	1	0.05	0.1	0.05
10440	Isopogon fletcheri	1523	1	1	1	0.05	0.05	0.05
10440	Isopogon fletcheri	1524	0.75	0.75	0.75	0.1	0.1	0.1
10440	Isopogon fletcheri	1525	1	1	1	0.05	0.05	0.05
10440	Isopogon fletcheri	1526	0.85	1	1	0.05	0.05	0.05
10440	Isopogon fletcheri	1527	1	1	1	0.05	0.05	0.05
10440	Isopogon fletcheri	1528	1	0.75	1	0.05	0.05	0.05
10440	Isopogon fletcheri	1529	1	1	1	0.05	0.05	0.05
10442	Kennedia retrorsa	1530	1	0.85	1	0.05	0.05	0.05
10442	Kennedia retrorsa	1531	1	1	1	0.1	0.1	0.1
10442	Kennedia retrorsa	1532	1	1	1	0.05	0.05	0.05
10442	Kennedia retrorsa	1533	1	1	1	0.05	0.05	0.05
10442	Kennedia retrorsa	1534	0.5	1	1	0.1	0.1	0.1
10442	Kennedia retrorsa	1535	1	1	1	0.1	0.1	0.1
10442	Kennedia retrorsa	1536	1	1	1	0.1	0.1	0.05
10442	Kennedia retrorsa	1537	1	1	1	0.05	0.05	0.05
10446	Kunzea cambagei	1538	1	1	1	0.05	0.05	0.05
10446	Kunzea cambagei	1539	0.75	1	1	0.2	0.05	0.05
10446	Kunzea cambagei	1540	1	1	1	0.05	0.05	0.05
10446	Kunzea cambagei	1541	1	1	0.75	0.05	0.05	0.1
10446	Kunzea cambagei	1542	1	1	1	0.05	0.05	0.05
10447	Kunzea rupestris	1543	1	0.5	1	0.1	0.1	0.1
10447	Kunzea rupestris	1544	1	1	0.7	0.1	0.1	0.1
10447	Kunzea rupestris	1545	1	1	0.7	0.05	0.05	0.1
10447	Kunzea rupestris	1546	1	0.5	1	0.05	0.1	0.05
10447	Kunzea rupestris	1547	1	1	1	0.05	0.05	0.05
10447	Kunzea rupestris	1548	1	0.5	1	0.1	0.1	0.1
10447	Kunzea rupestris	1549	1	1	0.7	0.1	0.1	0.1
10447	Kunzea rupestris	1550	1	1	0.7	0.05	0.05	0.1
10447	Kunzea rupestris	1551	1	0.5	1	0.05	0.1	0.05
10447	Kunzea rupestris	1552	0.75	0.75	0.75	0.05	0.1	0.05
10447	Kunzea rupestris	1553	1	1	1	0.05	0.05	0.05
10447	Kunzea rupestris	1554	1	0.5	0.7	0.1	0.1	0.1
10447	Kunzea rupestris	1555	1	0.75	1	0.1	0.1	0.1
10447	Kunzea rupestris	1556	0.5	1	1	0.2	0.05	0.05
10447	Kunzea rupestris	1557	1	0.7	1	0.05	0.1	0.05
10447	Kunzea rupestris	1558	1	0.5	1	0.05	0.1	0.05
10447	Kunzea rupestris	1559	1	1	1	0.05	0.05	0.05
10447	Kunzea rupestris	1560	0.75	0.75	0.75	0.1	0.1	0.05
10451	Lasiopetalum joyceae	1561	1	0.5	1	0.1	0.1	0.1
10451	Lasiopetalum joyceae	1562	1	0.5	1	0.1	0.1	0.1
10451	Lasiopetalum joyceae	1563	1	1	1	0.1	0.1	0.1
10451	Lasiopetalum joyceae	1564	1	1	1	0.1	0.1	0.05
10451	Lasiopetalum joyceae	1565	1	1	1	0.1	0.1	0.1
10451	Lasiopetalum joyceae	1566	1	1	1	0.1	0.1	0.05
10451	Lasiopetalum joyceae	1567	1	1	1	0.1	0.1	0.1
10451	Lasiopetalum joyceae	1568	1	1	1	0.1	0.1	0.05
10452	Lasiopetalum longistamineum	1569	1	1	1	0.05	0.05	0.05
10452	Lasiopetalum longistamineum	1570	1	0.75	1	0.05	0.1	0.05
10452	Lasiopetalum longistamineum	1571	0.85	1	1	0.05	0.05	0.05
10452	Lasiopetalum longistamineum	1572	1	1	1	0.05	0.05	0.05
10452	Lasiopetalum longistamineum	1573	1	1	0.8	0.05	0.05	0.1
10452	Lasiopetalum longistamineum	1574	1	1	1	0.05	0.05	0.05
10452	Lasiopetalum longistamineum	1575	1	0.85	1	0.05	0.05	0.05
10452	Lasiopetalum longistamineum	1576	1	1	1	0.05	0.05	0.05
10452	Lasiopetalum longistamineum	1577	1	0.75	1	0.05	0.1	0.05
10452	Lasiopetalum longistamineum	1578	1	0.5	1	0.05	0.1	0.05
10460	Lepiderema pulchella	1579	1	1	1	0.05	0.05	0.05
10460	Lepiderema pulchella	1580	1	1	1	0.05	0.05	0.05
10460	Lepiderema pulchella	1581	1	1	1	0.05	0.05	0.05
10460	Lepiderema pulchella	1582	1	1	1	0.05	0.05	0.05
10460	Lepiderema pulchella	1583	1	1	1	0.05	0.05	0.05
10463	Lepidium monoplocoides	1584	1	0.1	1	0.05	0.1	0.2
10463	Lepidium monoplocoides	1585	1	1	1	0.05	0.05	0.05
10464	Lepidium peregrinum	1586	1	1	1	0.05	0.05	0.05
10464	Lepidium peregrinum	1587	1	1	1	0.05	0.05	0.05
10464	Lepidium peregrinum	1588	1	1	1	0.05	0.05	0.05
10464	Lepidium peregrinum	1589	0.75	0.75	0.75	0.1	0.1	0.1
10464	Lepidium peregrinum	1590	1	1	1	0.05	0.05	0.05
10468	Leptospermum deanei	1591	1	1	1	0.1	0.05	0.05
10468	Leptospermum deanei	1592	1	0.8	0.5	0.05	0.1	0.1
10468	Leptospermum deanei	1593	1	1	1	0.05	0.1	0.1
10468	Leptospermum deanei	1594	1	1	1	0.05	0.05	0.05
10468	Leptospermum deanei	1595	1	0.8	1	0.05	0.05	0.05
10468	Leptospermum deanei	1596	1	0.7	0.7	0.1	0.1	0.1
10468	Leptospermum deanei	1597	1	0.5	1	0.05	0.05	0.05
10468	Leptospermum deanei	1598	0.7	1	0.5	0.1	0.1	0.1
10468	Leptospermum deanei	1599	1	1	1	0.05	0.05	0.05
10468	Leptospermum deanei	1600	1	1	1	0.05	0.05	0.05
10468	Leptospermum deanei	1601	1	0.7	0.7	0.1	0.1	0.1
10468	Leptospermum deanei	1602	0.7	1	0.5	0.1	0.1	0.1
10468	Leptospermum deanei	1603	1	0.5	0.5	0.05	0.1	0.1
10468	Leptospermum deanei	1604	1	1	1	0.05	0.05	0.05
10468	Leptospermum deanei	1605	1	1	1	0.05	0.05	0.05
10468	Leptospermum deanei	1606	1	0.5	1	0.1	0.1	0.1
10468	Leptospermum deanei	1607	0.7	1	0.5	0.1	0.1	0.1
10468	Leptospermum deanei	1608	1	0.7	0.7	0.1	0.1	0.1
10468	Leptospermum deanei	1609	1	1	1	0.05	0.1	0.1
10468	Leptospermum deanei	1610	1	1	1	0.05	0.05	0.05
10473	Leucopogon exolasius	1611	1	0.5	1	0.05	0.2	0.05
10473	Leucopogon exolasius	1612	1	1	1	0.05	0.05	0.05
10473	Leucopogon exolasius	1613	1	0.5	1	0.05	0.2	0.05
10473	Leucopogon exolasius	1614	1	1	1	0.05	0.05	0.05
10473	Leucopogon exolasius	1615	1	1	0.8	0.05	0.05	0.1
10473	Leucopogon exolasius	1616	1	0.5	1	0.05	0.2	0.05
10473	Leucopogon exolasius	1617	1	1	1	0.05	0.05	0.05
10474	Leucopogon fletcheri subsp. fletcheri	1618	1	0.3	1	0.05	0.2	0.05
10474	Leucopogon fletcheri subsp. fletcheri	1619	1	1	1	0.05	0.05	0.05
10474	Leucopogon fletcheri subsp. fletcheri	1620	1	1	1	0.05	0.05	0.05
10474	Leucopogon fletcheri subsp. fletcheri	1621	1	1	1	0.05	0.05	0.05
10474	Leucopogon fletcheri subsp. fletcheri	1622	1	1	1	0.05	0.05	0.05
10474	Leucopogon fletcheri subsp. fletcheri	1623	1	0.3	1	0.05	0.2	0.05
10474	Leucopogon fletcheri subsp. fletcheri	1624	1	1	1	0.05	0.05	0.05
10474	Leucopogon fletcheri subsp. fletcheri	1625	1	1	1	0.05	0.05	0.05
10474	Leucopogon fletcheri subsp. fletcheri	1626	1	1	1	0.05	0.05	0.05
10474	Leucopogon fletcheri subsp. fletcheri	1627	1	0.3	1	0.05	0.2	0.05
10474	Leucopogon fletcheri subsp. fletcheri	1628	1	1	1	0.05	0.05	0.05
10474	Leucopogon fletcheri subsp. fletcheri	1629	1	1	1	0.05	0.05	0.05
10482	Lindsaea incisa	1630	1	1	0.9	0.05	0.05	0.1
10482	Lindsaea incisa	1631	1	0.75	1	0.05	0.05	0.05
10482	Lindsaea incisa	1632	1	1	1	0.05	0.05	0.05
10482	Lindsaea incisa	1633	1	0.5	1	0.05	0.2	0.05
10482	Lindsaea incisa	1634	1	1	1	0.05	0.05	0.05
10484	Litoria booroolongensis	1635	1	1	1	0.05	0.05	0.05
10484	Litoria booroolongensis	1636	1	1	1	0.05	0.05	0.05
10484	Litoria booroolongensis	1637	1	1	1	0.05	0.05	0.05
10484	Litoria booroolongensis	1638	0.75	0.75	1	0.2	0.05	0.05
10484	Litoria booroolongensis	1639	1	1	1	0.05	0.05	0.05
10484	Litoria booroolongensis	1640	1	1	1	0.05	0.05	0.05
10484	Litoria booroolongensis	1641	1	1	1	0.05	0.05	0.05
10484	Litoria booroolongensis	1642	1	0.5	1	0.05	0.05	0.05
10484	Litoria booroolongensis	1643	1	0.5	1	0.05	0.05	0.05
10484	Litoria booroolongensis	1644	1	0.75	1	0.05	0.1	0.05
10484	Litoria booroolongensis	1645	1	1	1	0.05	0.05	0.05
10484	Litoria booroolongensis	1646	1	1	1	0.05	0.05	0.05
10484	Litoria booroolongensis	1647	1	1	1	0.05	0.05	0.05
10484	Litoria booroolongensis	1648	1	1	1	0.05	0.05	0.05
10484	Litoria booroolongensis	1649	1	1	1	0.05	0.05	0.05
10484	Litoria booroolongensis	1650	1	1	1	0.05	0.05	0.05
10486	Litoria castanea	1651	1	1	0.8	0.1	0.05	0.1
10486	Litoria castanea	1652	1	0.5	1	0.05	0.1	0.05
10486	Litoria castanea	1653	1	1	0.4	0.05	0.05	0.2
10486	Litoria castanea	1654	0.8	0.8	0.8	0.1	0.1	0.1
10486	Litoria castanea	1655	1	1	1	0.05	0.05	0.05
10486	Litoria castanea	1656	1	0.75	0.75	0.05	0.05	0.05
10486	Litoria castanea	1657	1	0.8	0.3	0.05	0.1	0.2
10486	Litoria castanea	1658	1	1	1	0.05	0.05	0.05
10486	Litoria castanea	1659	1	1	0.6	0.05	0.05	0.2
10491	Litoria raniformis	1660	1	0.85	1	0.05	0.1	0.05
10491	Litoria raniformis	1661	1	1	1	0.05	0.05	0.05
10491	Litoria raniformis	1662	1	1	1	0.05	0.05	0.05
10491	Litoria raniformis	1663	1	0.85	1	0.05	0.05	0.05
10491	Litoria raniformis	1664	1	1	1	0.05	0.05	0.05
10499	Macadamia tetraphylla	1665	1	1	1	0.05	0.1	0.1
10499	Macadamia tetraphylla	1666	1	0.9	1	0.05	0.05	0.05
10499	Macadamia tetraphylla	1667	1	1	1	0.05	0.05	0.05
10500	Macropus dorsalis	1668	0.5	0.75	1	0.1	0.1	0.05
10500	Macropus dorsalis	1669	1	0.8	1	0.1	0.1	0.05
10500	Macropus dorsalis	1670	1	1	1	0.05	0.05	0.05
10500	Macropus dorsalis	1671	0.25	0.5	1	0.2	0.1	0.05
10500	Macropus dorsalis	1672	1	1	1	0.05	0.05	0.05
10500	Macropus dorsalis	1673	0.5	0.75	1	0.1	0.1	0.05
10500	Macropus dorsalis	1674	1	0.8	1	0.1	0.1	0.05
10500	Macropus dorsalis	1675	1	1	1	0.05	0.05	0.05
10510	Mastacomys fuscus	1676	1	0.75	1	0.05	0.2	0.05
10510	Mastacomys fuscus	1677	1	1	0.6	0.05	0.05	0.1
10510	Mastacomys fuscus	1678	1	1	1	0.1	0.05	0.05
10510	Mastacomys fuscus	1679	1	1	1	0.05	0.05	0.05
10510	Mastacomys fuscus	1680	1	1	1	0.05	0.05	0.05
10510	Mastacomys fuscus	1681	1	1	1	0.05	0.05	0.05
10510	Mastacomys fuscus	1682	1	1	1	0.05	0.05	0.05
10510	Mastacomys fuscus	1683	1	1	1	0.05	0.05	0.05
10514	Melaleuca biconvexa	1684	0.2	0.7	1	0.1	0.1	0.05
10514	Melaleuca biconvexa	1685	1	1	1	0.05	0.05	0.05
10514	Melaleuca biconvexa	1686	1	1	1	0.05	0.05	0.05
10514	Melaleuca biconvexa	1687	1	1	1	0.05	0.05	0.05
10514	Melaleuca biconvexa	1688	1	0.75	1	0.05	0.1	0.05
10514	Melaleuca biconvexa	1689	1	1	1	0.05	0.05	0.05
10514	Melaleuca biconvexa	1690	1	1	1	0.05	0.05	0.05
10515	Melaleuca deanei	1691	1	0.9	1	0.05	0.05	0.05
10515	Melaleuca deanei	1692	1	0.9	1	0.05	0.05	0.05
10515	Melaleuca deanei	1693	1	0.7	0.8	0.05	0.2	0.05
10515	Melaleuca deanei	1694	1	1	1	0.05	0.05	0.05
10515	Melaleuca deanei	1695	1	0.7	0.8	0.05	0.2	0.05
10515	Melaleuca deanei	1696	1	0.9	1	0.05	0.05	0.05
10515	Melaleuca deanei	1697	1	0.9	1	0.05	0.05	0.05
10515	Melaleuca deanei	1698	1	1	1	0.05	0.05	0.05
10515	Melaleuca deanei	1699	1	0.7	0.8	0.05	0.2	0.05
10515	Melaleuca deanei	1700	1	0.9	1	0.05	0.05	0.05
10515	Melaleuca deanei	1701	1	0.9	1	0.05	0.05	0.05
10515	Melaleuca deanei	1702	1	1	1	0.05	0.05	0.05
10515	Melaleuca deanei	1703	1	0.75	1	0.05	0.05	0.05
10515	Melaleuca deanei	1704	1	0.7	0.8	0.05	0.2	0.05
10515	Melaleuca deanei	1705	1	0.9	1	0.05	0.05	0.05
10515	Melaleuca deanei	1706	1	0.9	1	0.05	0.05	0.05
10515	Melaleuca deanei	1707	1	1	1	0.05	0.05	0.05
10515	Melaleuca deanei	1708	1	0.7	0.8	0.05	0.2	0.05
10515	Melaleuca deanei	1709	1	0.9	1	0.05	0.05	0.05
10515	Melaleuca deanei	1710	1	0.9	1	0.05	0.05	0.05
10515	Melaleuca deanei	1711	1	1	1	0.05	0.05	0.05
10517	Melaleuca megalongensis	1712	1	1	1	0.05	0.05	0.05
10517	Melaleuca megalongensis	1713	1	1	1	0.05	0.05	0.05
10517	Melaleuca megalongensis	1714	1	1	1	0.05	0.05	0.05
10517	Melaleuca megalongensis	1715	1	1	0.6	0.05	0.05	0.1
10517	Melaleuca megalongensis	1716	1	1	1	0.05	0.05	0.05
10518	Melaleuca irbyana	1717	0.8	1	1	0.05	0.05	0.05
10518	Melaleuca irbyana	1718	1	1	1	0.1	0.1	0.05
10518	Melaleuca irbyana	1719	1	1	1	0.05	0.05	0.05
10518	Melaleuca irbyana	1720	1	1	1	0.1	0.1	0.05
10518	Melaleuca irbyana	1721	1	1	1	0.05	0.05	0.05
10520	Melichrus hirsutus	1722	1	0.7	0.9	0.05	0.1	0.1
10520	Melichrus hirsutus	1723	1	1	1	0.05	0.05	0.05
10521	Melichrus sp. Gibberagee	1724	1	1	1	0.05	0.05	0.05
10521	Melichrus sp. Gibberagee	1725	1	0.8	1	0.05	0.05	0.05
10521	Melichrus sp. Gibberagee	1726	1	1	1	0.05	0.05	0.05
10521	Melichrus sp. Gibberagee	1727	0.75	0.75	0.75	0.1	0.1	0.1
10521	Melichrus sp. Gibberagee	1728	1	1	1	0.05	0.05	0.05
10527	Micromyrtus blakelyi	1729	1	1	1	0.1	0.1	0.1
10527	Micromyrtus blakelyi	1730	1	1	0.85	0.1	0.1	0.1
10527	Micromyrtus blakelyi	1731	1	0.6	1	0.1	0.1	0.05
10527	Micromyrtus blakelyi	1732	1	1	1	0.1	0.1	0.1
10527	Micromyrtus blakelyi	1733	1	1	1	0.05	0.05	0.05
10527	Micromyrtus blakelyi	1734	1	1	1	0.05	0.05	0.05
10527	Micromyrtus blakelyi	1735	1	1	1	0.1	0.1	0.1
10527	Micromyrtus blakelyi	1736	1	1	0.85	0.1	0.1	0.1
10527	Micromyrtus blakelyi	1737	1	0.6	1	0.1	0.1	0.05
10527	Micromyrtus blakelyi	1738	1	1	1	0.1	0.1	0.1
10527	Micromyrtus blakelyi	1739	1	1	1	0.05	0.05	0.05
10527	Micromyrtus blakelyi	1740	1	0.75	1	0.1	0.1	0.1
10527	Micromyrtus blakelyi	1741	0.5	1	1	0.1	0.1	0.1
10527	Micromyrtus blakelyi	1742	1	1	1	0.05	0.05	0.05
10527	Micromyrtus blakelyi	1743	1	1	1	0.05	0.05	0.05
10527	Micromyrtus blakelyi	1744	1	1	1	0.1	0.1	0.1
10527	Micromyrtus blakelyi	1745	1	1	0.85	0.1	0.1	0.1
10527	Micromyrtus blakelyi	1746	1	0.6	1	0.1	0.1	0.05
10527	Micromyrtus blakelyi	1747	1	1	1	0.1	0.1	0.1
10527	Micromyrtus blakelyi	1748	1	1	1	0.05	0.05	0.05
10528	Micromyrtus grandis	1749	1	1	1	0.1	0.1	0.1
10528	Micromyrtus grandis	1750	1	1	1	0.1	0.1	0.1
10528	Micromyrtus grandis	1751	1	0.5	1	0.1	0.1	0.1
10528	Micromyrtus grandis	1752	0.75	0.5	0.2	0.1	0.2	0.2
10528	Micromyrtus grandis	1753	0.75	0.5	0.2	0.1	0.2	0.2
10528	Micromyrtus grandis	1754	1	1	1	0.1	0.1	0.05
10529	Micromyrtus minutiflora	1755	1	1	1	0.05	0.05	0.05
10529	Micromyrtus minutiflora	1756	0.85	1	1	0.1	0.05	0.05
10529	Micromyrtus minutiflora	1757	1	1	1	0.05	0.05	0.05
10530	Pherosphaera fitzgeraldii	1758	1	1	1	0.1	0.1	0.1
10530	Pherosphaera fitzgeraldii	1759	1	1	0.85	0.1	0.1	0.1
10530	Pherosphaera fitzgeraldii	1760	1	1	1	0.1	0.1	0.05
10530	Pherosphaera fitzgeraldii	1761	1	0.6	1	0.1	0.1	0.1
10530	Pherosphaera fitzgeraldii	1762	1	1	1	0.05	0.05	0.05
10530	Pherosphaera fitzgeraldii	1763	1	1	1	0.05	0.05	0.05
10530	Pherosphaera fitzgeraldii	1764	1	1	1	0.1	0.1	0.05
10530	Pherosphaera fitzgeraldii	1765	1	1	1	0.1	0.1	0.05
10530	Pherosphaera fitzgeraldii	1766	0.5	1	1	0.1	0.05	0.05
10530	Pherosphaera fitzgeraldii	1767	1	0.1	1	0.1	0.1	0.1
10530	Pherosphaera fitzgeraldii	1768	1	1	1	0.05	0.05	0.05
10530	Pherosphaera fitzgeraldii	1769	1	1	1	0.05	0.05	0.05
10530	Pherosphaera fitzgeraldii	1770	1	1	1	0.05	0.05	0.05
10530	Pherosphaera fitzgeraldii	1771	1	1	1	0.1	0.1	0.05
10531	Microtis angusii	1772	1	1	1	0.05	0.05	0.05
10531	Microtis angusii	1773	1	0.85	1	0.05	0.1	0.05
10531	Microtis angusii	1774	1	1	1	0.05	0.1	0.05
10531	Microtis angusii	1775	1	0.75	1	0.05	0.05	0.05
10531	Microtis angusii	1776	1	0.8	1	0.05	0.1	0.05
10531	Microtis angusii	1777	1	0.3	0.85	0.05	0.2	0.1
10533	Miniopterus australis	1778	1	0.8	0.6	0.05	0.1	0.2
10533	Miniopterus australis	1779	1	0.8	0.6	0.05	0.1	0.2
10533	Miniopterus australis	1780	1	0.8	0.6	0.05	0.1	0.2
10533	Miniopterus australis	1781	1	1	1	0.05	0.05	0.1
10533	Miniopterus australis	1782	1	0.85	1	0.05	0.05	0.05
10533	Miniopterus australis	1783	1	0.4	1	0.05	0.2	0.05
10533	Miniopterus australis	1784	1	1	1	0.05	0.05	0.05
10533	Miniopterus australis	1785	1	0.85	1	0.05	0.2	0.1
10534	Miniopterus schreibersii oceanensis	1786	1	0.8	0.6	0.05	0.1	0.2
10534	Miniopterus schreibersii oceanensis	1787	1	0.8	0.6	0.05	0.1	0.2
10534	Miniopterus schreibersii oceanensis	1788	1	0.8	0.6	0.05	0.1	0.2
10534	Miniopterus schreibersii oceanensis	1789	1	0.85	1	0.05	0.05	0.05
10534	Miniopterus schreibersii oceanensis	1790	1	0.4	1	0.05	0.2	0.05
10534	Miniopterus schreibersii oceanensis	1791	1	1	0.85	0.05	0.1	0.2
10534	Miniopterus schreibersii oceanensis	1792	1	1	1	0.05	0.05	0.05
10534	Miniopterus schreibersii oceanensis	1793	1	1	1	0.05	0.1	0.1
10534	Miniopterus schreibersii oceanensis	1794	1	0.75	0.85	0.05	0.1	0.2
10534	Miniopterus schreibersii oceanensis	1795	1	1	1	0.05	0.05	0.05
10534	Miniopterus schreibersii oceanensis	1796	1	0.7	0.6	0.05	0.1	0.2
10534	Miniopterus schreibersii oceanensis	1797	1	0.8	0.6	0.05	0.1	0.2
10534	Miniopterus schreibersii oceanensis	1798	1	0.8	0.6	0.05	0.1	0.2
10534	Miniopterus schreibersii oceanensis	1799	1	1	1	0.05	0.05	0.05
10534	Miniopterus schreibersii oceanensis	1800	1	0.75	1	0.05	0.1	0.05
10534	Miniopterus schreibersii oceanensis	1801	1	1	0.85	0.05	0.05	0.2
10534	Miniopterus schreibersii oceanensis	1802	1	0.7	0.6	0.05	0.1	0.2
10534	Miniopterus schreibersii oceanensis	1803	1	0.8	0.6	0.05	0.1	0.2
10534	Miniopterus schreibersii oceanensis	1804	1	0.8	0.6	0.05	0.1	0.2
10534	Miniopterus schreibersii oceanensis	1805	1	1	1	0.05	0.05	0.05
10534	Miniopterus schreibersii oceanensis	1806	1	0.75	0.75	0.05	0.05	0.05
10534	Miniopterus schreibersii oceanensis	1807	1	1	1	0.05	0.05	0.05
10537	Mixophyes fleayi	1808	1	1	0.7	0.05	0.05	0.2
10537	Mixophyes fleayi	1809	1	0.75	1	0.05	0.05	0.05
10537	Mixophyes fleayi	1810	1	1	0.7	0.05	0.05	0.1
10537	Mixophyes fleayi	1811	1	0.7	1	0.05	0.05	0.05
10537	Mixophyes fleayi	1812	1	1	1	0.05	0.05	0.05
10537	Mixophyes fleayi	1813	1	1	0.7	0.05	0.05	0.1
10537	Mixophyes fleayi	1814	1	1	0.7	0.05	0.05	0.2
10537	Mixophyes fleayi	1815	1	0.75	1	0.05	0.05	0.05
10537	Mixophyes fleayi	1816	1	0.7	1	0.05	0.05	0.05
10537	Mixophyes fleayi	1817	1	1	1	0.05	0.05	0.05
10537	Mixophyes fleayi	1818	1	1	0.7	0.05	0.05	0.2
10537	Mixophyes fleayi	1819	1	0.7	1	0.05	0.05	0.05
10537	Mixophyes fleayi	1820	1	1	0.7	0.05	0.05	0.1
10537	Mixophyes fleayi	1821	1	1	1	0.05	0.05	0.05
10547	Muehlenbeckia costata	1822	1	0.85	1	0.1	0.1	0.1
10547	Muehlenbeckia costata	1823	1	1	1	0.1	0.1	0.05
10547	Muehlenbeckia costata	1824	1	1	1	0.1	0.1	0.1
10547	Muehlenbeckia costata	1825	1	1	1	0.1	0.1	0.05
10570	Oberonia complanata	1826	0.65	0.85	1	0.1	0.1	0.05
10570	Oberonia complanata	1827	1	1	1	0.05	0.05	0.05
10570	Oberonia complanata	1828	0.9	1	1	0.1	0.05	0.05
10572	Ochrosia moorei	1829	1	1	1	0.05	0.05	0.05
10572	Ochrosia moorei	1830	1	1	1	0.05	0.05	0.05
10572	Ochrosia moorei	1831	1	1	1	0.1	0.1	0.1
10572	Ochrosia moorei	1832	1	1	1	0.1	0.1	0.05
10572	Ochrosia moorei	1833	1	1	1	0.1	0.1	0.1
10572	Ochrosia moorei	1834	1	1	1	0.1	0.1	0.05
10572	Ochrosia moorei	1835	1	1	1	0.1	0.1	0.1
10572	Ochrosia moorei	1836	1	1	1	0.1	0.1	0.05
10572	Ochrosia moorei	1837	1	1	1	0.1	0.1	0.1
10572	Ochrosia moorei	1838	1	1	1	0.1	0.1	0.05
10572	Ochrosia moorei	1839	1	1	1	0.1	0.1	0.1
10572	Ochrosia moorei	1840	1	1	1	0.1	0.1	0.05
10572	Ochrosia moorei	1841	1	1	1	0.1	0.1	0.1
10572	Ochrosia moorei	1842	1	1	1	0.1	0.1	0.05
10572	Ochrosia moorei	1843	1	1	1	0.1	0.1	0.1
10572	Ochrosia moorei	1844	1	1	1	0.1	0.1	0.05
10572	Ochrosia moorei	1845	1	1	1	0.1	0.1	0.1
10572	Ochrosia moorei	1846	1	1	1	0.1	0.1	0.05
10572	Ochrosia moorei	1847	1	1	1	0.1	0.1	0.05
10572	Ochrosia moorei	1848	1	1	1	0.1	0.1	0.1
10572	Ochrosia moorei	1849	1	1	1	0.1	0.1	0.1
10572	Ochrosia moorei	1850	1	1	1	0.1	0.1	0.05
10572	Ochrosia moorei	1851	1	1	1	0.1	0.1	0.1
10572	Ochrosia moorei	1852	1	1	1	0.1	0.1	0.05
10572	Ochrosia moorei	1853	1	1	1	0.1	0.1	0.1
10572	Ochrosia moorei	1854	1	1	1	0.1	0.1	0.05
10572	Ochrosia moorei	1855	1	1	1	0.1	0.1	0.1
10572	Ochrosia moorei	1856	1	1	1	0.1	0.1	0.05
10574	Olax angulata	1857	1	0.6	0.8	0.05	0.1	0.1
10574	Olax angulata	1858	1	0.6	1	0.05	0.1	0.05
10574	Olax angulata	1859	1	1	1	0.05	0.05	0.05
10574	Olax angulata	1860	1	0.8	0.8	0.05	0.1	0.1
10574	Olax angulata	1861	1	0.9	1	0.05	0.05	0.05
10574	Olax angulata	1862	1	0.85	1	0.05	0.1	0.05
10574	Olax angulata	1863	1	1	1	0.05	0.05	0.05
10576	Olearia cordata	1864	1	1	1	0.1	0.1	0.1
10576	Olearia cordata	1865	1	1	1	0.05	0.05	0.05
10576	Olearia cordata	1866	1	1	1	0.05	0.05	0.05
10576	Olearia cordata	1867	1	1	1	0.05	0.05	0.05
10577	Olearia flocktoniae	1868	1	1	1	0.05	0.05	0.05
10577	Olearia flocktoniae	1869	0.9	0.5	0.6	0.1	0.1	0.1
10577	Olearia flocktoniae	1870	1	1	1	0.05	0.05	0.05
10579	Owenia cepiodora	1871	1	1	1	0.05	0.05	0.05
10579	Owenia cepiodora	1872	1	0.75	1	0.05	0.1	0.05
10579	Owenia cepiodora	1873	0.85	1	1	0.05	0.1	0.05
10579	Owenia cepiodora	1874	1	1	1	0.05	0.05	0.05
10579	Owenia cepiodora	1875	1	1	1	0.05	0.05	0.05
10579	Owenia cepiodora	1876	1	1	1	0.05	0.05	0.05
10584	Pachycephala rufogularis	1877	1	0.5	1	0.05	0.2	0.05
10584	Pachycephala rufogularis	1878	0.5	1	0.8	0.1	0.05	0.2
10584	Pachycephala rufogularis	1879	1	1	1	0.05	0.05	0.05
10584	Pachycephala rufogularis	1880	1	1	0.5	0.05	0.05	0.2
10586	Paralucia spinifera	1881	1	0.8	1	0.05	0.1	0.05
10586	Paralucia spinifera	1882	1	1	1	0.05	0.05	0.05
10586	Paralucia spinifera	1883	1	1	1	0.05	0.05	0.05
10586	Paralucia spinifera	1884	1	0.8	1	0.05	0.1	0.05
10586	Paralucia spinifera	1885	1	1	1	0.05	0.05	0.05
10586	Paralucia spinifera	1886	1	1	1	0.05	0.05	0.05
10586	Paralucia spinifera	1887	1	1	0.5	0.05	0.05	0.2
10586	Paralucia spinifera	1888	1	1	1	0.05	0.05	0.05
10586	Paralucia spinifera	1889	1	0.9	1	0.05	0.1	0.05
10586	Paralucia spinifera	1890	1	1	1	0.05	0.05	0.05
10586	Paralucia spinifera	1891	1	1	1	0.05	0.05	0.05
10588	Pedionomus torquatus	1892	0.8	0.8	0.6	0.1	0.05	0.1
10588	Pedionomus torquatus	1893	1	0.5	0.6	0.05	0.1	0.1
10588	Pedionomus torquatus	1894	1	0.6	0.6	0.05	0.1	0.1
10588	Pedionomus torquatus	1895	1	0.6	0.6	0.05	0.1	0.2
10588	Pedionomus torquatus	1896	1	0.8	1	0.05	0.05	0.05
10588	Pedionomus torquatus	1897	1	1	1	0.05	0.05	0.05
10588	Pedionomus torquatus	1898	1	0.8	0.6	0.05	0.05	0.05
10588	Pedionomus torquatus	1899	1	0.5	0.6	0.05	0.1	0.1
10588	Pedionomus torquatus	1900	1	0.6	0.6	0.05	0.1	0.1
10588	Pedionomus torquatus	1901	1	0.6	0.6	0.05	0.1	0.2
10588	Pedionomus torquatus	1902	1	1	1	0.05	0.05	0.05
10588	Pedionomus torquatus	1903	1	0.5	0.6	0.05	0.1	0.1
10588	Pedionomus torquatus	1904	1	0.6	0.6	0.05	0.1	0.2
10588	Pedionomus torquatus	1905	1	1	1	0.05	0.05	0.05
10590	Persicaria elatior	1906	1	0.75	1	0.05	0.1	0.05
10590	Persicaria elatior	1907	1	1	1	0.05	0.05	0.05
10590	Persicaria elatior	1908	1	1	1	0.05	0.05	0.05
10590	Persicaria elatior	1909	0.75	1	1	0.1	0.05	0.05
10590	Persicaria elatior	1910	1	1	1	0.05	0.05	0.05
10590	Persicaria elatior	1911	1	0.5	0.7	0.05	0.2	0.1
10590	Persicaria elatior	1912	1	1	1	0.05	0.05	0.05
10590	Persicaria elatior	1913	1	0.7	1	0.05	0.1	0.05
10590	Persicaria elatior	1914	1	1	1	0.05	0.05	0.05
10590	Persicaria elatior	1915	0.9	0.5	0.6	0.1	0.1	0.1
10591	Persoonia acerosa	1916	1	0.15	1	0.1	0.1	0.1
10591	Persoonia acerosa	1917	1	1	1	0.1	0.1	0.1
10591	Persoonia acerosa	1918	1	0.5	1	0.1	0.1	0.1
10591	Persoonia acerosa	1919	1	1	1	0.1	0.1	0.05
10591	Persoonia acerosa	1920	1	1	1	0.1	0.1	0.1
10591	Persoonia acerosa	1921	1	1	1	0.1	0.1	0.1
10591	Persoonia acerosa	1922	1	1	0.75	0.1	0.1	0.1
10592	Persoonia bargoensis	1923	1	0.7	0.8	0.05	0.1	0.1
10592	Persoonia bargoensis	1924	1	0.7	0.8	0.05	0.1	0.1
10592	Persoonia bargoensis	1925	1	0.7	0.7	0.05	0.1	0.1
10592	Persoonia bargoensis	1926	1	1	1	0.05	0.05	0.05
10592	Persoonia bargoensis	1927	1	1	1	0.05	0.05	0.05
10592	Persoonia bargoensis	1928	1	0.7	0.8	0.05	0.1	0.1
10592	Persoonia bargoensis	1929	1	0.7	0.7	0.05	0.1	0.1
10592	Persoonia bargoensis	1930	1	1	1	0.05	0.05	0.05
10592	Persoonia bargoensis	1931	1	1	1	0.05	0.05	0.05
10592	Persoonia bargoensis	1932	1	0.75	1	0.05	0.1	0.05
10592	Persoonia bargoensis	1933	1	1	1	0.05	0.05	0.05
10593	Persoonia glaucescens	1934	1	1	1	0.05	0.05	0.05
10593	Persoonia glaucescens	1935	1	1	1	0.05	0.05	0.05
10593	Persoonia glaucescens	1936	1	1	1	0.05	0.05	0.05
10593	Persoonia glaucescens	1937	1	1	1	0.05	0.05	0.05
10593	Persoonia glaucescens	1938	1	0.75	1	0.05	0.1	0.05
10593	Persoonia glaucescens	1939	1	1	1	0.05	0.05	0.05
10593	Persoonia glaucescens	1940	1	0.5	1	0.05	0.1	0.05
10593	Persoonia glaucescens	1941	1	1	1	0.05	0.05	0.05
10593	Persoonia glaucescens	1942	1	1	1	0.05	0.05	0.05
10593	Persoonia glaucescens	1943	0.5	1	1	0.1	0.05	0.05
10593	Persoonia glaucescens	1944	1	0.8	1	0.05	0.1	0.05
10593	Persoonia glaucescens	1945	0.65	0.65	1	0.1	0.1	0.05
10593	Persoonia glaucescens	1946	1	1	1	0.05	0.05	0.05
10593	Persoonia glaucescens	1947	1	0.75	1	0.05	0.1	0.05
10593	Persoonia glaucescens	1948	1	1	1	0.05	0.05	0.05
10593	Persoonia glaucescens	1949	1	1	1	0.05	0.05	0.05
10593	Persoonia glaucescens	1950	1	0.5	0.5	0.05	0.1	0.1
10593	Persoonia glaucescens	1951	1	1	1	0.05	0.05	0.05
10594	Persoonia hindii	1952	1	0.5	1	0.05	0.1	0.05
10594	Persoonia hindii	1953	1	0.75	1	0.05	0.05	0.05
10594	Persoonia hindii	1954	1	1	1	0.05	0.05	0.05
10594	Persoonia hindii	1955	1	1	1	0.05	0.05	0.05
10595	Persoonia hirsuta	1956	1	0.5	1	0.1	0.1	0.1
10595	Persoonia hirsuta	1957	0.6	0.6	1	0.1	0.1	0.1
10595	Persoonia hirsuta	1958	1	0.5	0.5	0.05	0.1	0.2
10595	Persoonia hirsuta	1959	1	0.75	1	0.05	0.1	0.05
10595	Persoonia hirsuta	1960	1	1	1	0.05	0.05	0.05
10595	Persoonia hirsuta	1961	1	0.75	1	0.05	0.1	0.05
10595	Persoonia hirsuta	1962	1	0.75	1	0.05	0.1	0.05
10595	Persoonia hirsuta	1963	1	1	1	0.05	0.05	0.05
10595	Persoonia hirsuta	1964	1	0.75	1	0.05	0.1	0.05
10595	Persoonia hirsuta	1965	1	0.5	0.5	0.05	0.1	0.2
10595	Persoonia hirsuta	1966	1	1	1	0.05	0.05	0.05
10595	Persoonia hirsuta	1967	1	0.5	1	0.05	0.1	0.05
10595	Persoonia hirsuta	1968	1	0.75	1	0.05	0.1	0.05
10595	Persoonia hirsuta	1969	1	1	1	0.05	0.05	0.05
10595	Persoonia hirsuta	1970	1	0.75	1	0.05	0.1	0.05
10595	Persoonia hirsuta	1971	1	1	1	0.05	0.05	0.05
10595	Persoonia hirsuta	1972	1	0.8	1	0.05	0.1	0.05
10595	Persoonia hirsuta	1973	1	1	1	0.05	0.05	0.05
10595	Persoonia hirsuta	1974	0.75	1	1	0.1	0.05	0.05
10595	Persoonia hirsuta	1975	1	0.75	1	0.05	0.1	0.05
10595	Persoonia hirsuta	1976	1	1	1	0.05	0.05	0.05
10595	Persoonia hirsuta	1977	1	1	1	0.05	0.05	0.05
10595	Persoonia hirsuta	1978	1	1	1	0.05	0.05	0.05
10595	Persoonia hirsuta	1979	1	1	1	0.05	0.05	0.05
10595	Persoonia hirsuta	1980	1	1	1	0.05	0.05	0.05
10595	Persoonia hirsuta	1981	1	0.5	0.5	0.05	0.1	0.2
10595	Persoonia hirsuta	1982	1	1	1	0.05	0.05	0.05
10596	Persoonia marginata	1983	0.3	1	1	0.1	0.1	0.1
10596	Persoonia marginata	1984	1	1	1	0.05	0.05	0.05
10596	Persoonia marginata	1985	1	1	1	0.1	0.1	0.05
10597	Persoonia mollis subsp. maxima	1986	1	0.75	1	0.05	0.1	0.05
10597	Persoonia mollis subsp. maxima	1987	1	1	1	0.05	0.05	0.05
10597	Persoonia mollis subsp. maxima	1988	1	1	1	0.05	0.05	0.05
10597	Persoonia mollis subsp. maxima	1989	1	1	1	0.05	0.05	0.05
10597	Persoonia mollis subsp. maxima	1990	1	0.75	1	0.05	0.1	0.05
10597	Persoonia mollis subsp. maxima	1991	1	1	1	0.05	0.05	0.05
10597	Persoonia mollis subsp. maxima	1992	1	1	1	0.05	0.05	0.05
10598	Persoonia nutans	1993	1	0.7	1	0.05	0.1	0.05
10598	Persoonia nutans	1994	1	0.8	1	0.05	0.1	0.05
10598	Persoonia nutans	1995	1	1	1	0.05	0.05	0.05
10598	Persoonia nutans	1996	0.65	1	1	0.1	0.05	0.05
10598	Persoonia nutans	1997	1	1	1	0.05	0.05	0.05
10598	Persoonia nutans	1998	1	1	1	0.05	0.05	0.05
10598	Persoonia nutans	1999	1	0.2	1	0.05	0.1	0.05
[truncated: 1,382 more rows]
